# Supplementary material for: Comparative physiological, metabolomic, and transcriptomic analyses reveal mechanisms of improved abiotic stress resistance in bermudagrass [Cynodon dactylon (L). Pers.] by exogenous melatonin
Source: J Exp Bot. 2014 Sep 15;66(3):681–94. doi: 10.1093/jxb/eru373 (PMC4321537; doi:10.1093/jxb/eru373)
Supplement: Supplementary Data [file supp_eru373_jexbot132589_file001.xlsx]

## Sheet: Table S1
Gene/Locus	Primer-F (5'-3')	Primer-R (5'-3')
CdActin1	CTTAACCCTAAGGCTAACAG	TCCTCCGATCCAGACACT
CdActin2	AGGCATCCAACCAGCAGAGA	ACTCAGCACATTCCAGCAGAT
comp58508_c2_seq7	GGCACAGATGCAGTGAACAG	CGTGTAATCCCGCCTTGTA
comp55751_c0_seq1	CGAAGGAGCACCTGAAGTAG	TGTGCAGTACGCCGAGAT
comp57307_c2_seq3	GGCAAGATGTGGGAGGAC	TATGATGGAGTATGCTGCTATG
comp51949_c0_seq2	AGGCGGAGCAGAAGATGGC	TCCCTGGTGGCGAGTGAGA
comp55059_c0_seq2	TCATCGCTGCTGCTGGTT	TCTCCTCGTCTTCCTCATCTC
comp61089_c0_seq2	AATGGTCCCACTGTTGTC	TAGCAGGATTGAAGGAAA
comp53837_c0_seq2	GGAGAAGATGAGGCTAATGG	GCGAGCCAAGGCAGATGA
comp59035_c0_seq1	TCAGTCATTTGGCACGAT	AGCATTACGGGCATGGTA
comp57488_c1_seq4	ATCAACAAACCAAGCCTAACA	CAGATCCGTGCCAACCTGC
comp59170_c0_seq1	TGGGCTGGGTTCATCTGTC	ACTCCCTCCTCCTTCCTTCTAC
comp55827_c2_seq8	ATTATGTAGGGCAAGAGT	ATGAGTAGCGAGTGATTT
comp56485_c0_seq1	GGCGAATCTTACAGGCACT	AAGCAAGCAGCAGCAAAC
comp50877_c0_seq1	CTCCTACGACCTCAAGAATGTG	TGCTCGCGTGCGTACCAT
comp50452_c1_seq1	ACTACTTGGCGGTGCTGG	CGGCTTGGCTGAGTCTATC
comp56089_c0_seq2	CACCTCCCTCACCATCCT	CTCCTGTAGCGTCCGTTG
comp55912_c0_seq2	ATCCTTGGAAGCCCTGAA	ACCACCACGGGAACTGAA
comp45062_c2_seq2	AAGAAACCCTCGCAGAAC	GTGTCTCGGTGGCACTTT
comp57415_c0_seq3	AGCATAGTTCCCGCACAG	CACGCTCAACCGTAGGAG

## Sheet: Table S2
			Control			Melatonin			NaCl			NaCl+melatonin			Drought			Drought+melatonin			4°C			4°C+melatonin
			Aver	SE		Aver	SE		Aver	SE		Aver	SE		Aver	SE		Aver	SE		Aver	SE		Aver	SE
1	Amino acids	Alanine	100.574	0.447523		85.1207	3.05472		61.4179	6.97118		125.346	8.64347		97.6408	6.94607		127.445	14.294		88.0383	4.08154		110.719	11.8732
2	Amino acids	Asparagine	7.54741	2.60224		43.8415	22.5549		33.7843	3.58716		350.141	18.3816		42.1883	2.28809		44.6814	3.18185		34.6152	3.90972		238.591	43.7304
3	Amino acids	Aspartic acid	267.377	3.78909		216.31	26.2084		148.373	11.2531		369.97	54.58		151.16	8.51274		351.626	22.5134		160.174	2.52211		454.013	116.277
4	Amino acids	Citrulline	22.2777	0.637539		24.2854	1.54589		97.0702	19.3178		268.966	30.324		76.8276	1.35518		286.582	27.7942		78.3734	0.489752		1074.93	834.11
5	Amino acids	Glutamic acid	298.553	24.1935		244.763	27.1305		154.318	7.70215		349.438	21.57		179.534	8.23962		583.884	41.4438		148.103	4.84261		395.587	25.6979
6	Amino acids	Glutamine	920.13	43.4494		909.558	45.1485		418.195	23.6386		1335.9	140.484		451.711	20.2614		1572.19	173.522		486.679	12.5588		1233.01	64.4299
7	Amino acids	Glycine	16.2752	0.932986		76.8802	2.63224		61.4626	8.02256		180.569	20.2677		68.4448	0.846703		32.8349	1.07122		60.7893	4.29691		162.717	29.6388
8	Amino acids	Isoleucine	72.23	5.26231		68.405	3.44033		145.457	6.57255		1595.88	192.462		148.681	4.25886		337.26	31.9041		139.627	7.55623		294.914	16.2146
9	Amino acids	Leucine	122.522	2.78462		129.837	2.5036		139.586	3.9972		547.053	66.8359		132.293	2.68301		584.786	58.2565		128.512	4.87962		487.43	7.38228
10	Amino acids	Lysine	444.855	4.84299		387.213	32.3043		282.593	18.3978		607.537	66.7869		291.036	17.7856		617.34	43.0984		298.606	17.8304		530.062	9.88088
11	Amino acids	Norvaline	60.4728	9.29189		76.034	1.66837		16.7433	1.60611		63.5957	7.1642		40.5402	0.69516		64.2751	4.165		21.4562	1.30883		58.6298	2.45669
12	Amino acids	Ornithine	102.091	5.67227		121.881	1.99682		161.232	4.1934		787.387	90.6735		183.633	2.45777		858.987	76.1111		169.228	3.04562		757.314	89.4219
13	Amino acids	Proline	377.665	15.8396		407.482	28.9782		255.597	14.4465		1162.9	108.541		243.801	6.09981		827.683	64.2011		256.159	11.7943		779.343	33.3262
14	Amino acids	Serine	72.0477	1.68236		70.2303	3.43461		116.585	5.7444		406.503	46.4529		125.193	8.04392		439.82	40.8173		117.112	8.21373		383.399	7.48858
15	Amino acids	Threonine	23.5867	0.1415		23.3888	0.0288498		24.9317	1.75496		72.708	9.46707		24.3398	0.303287		82.0792	8.60406		22.3543	0.769895		66.0359	1.90562
16	Amino acids	Valine	133.23	7.31488		111.654	1.57507		88.2474	6.53323		281.667	42.0367		86.6777	2.46622		298.916	33.3335		81.8326	2.4599		228.481	8.06104
17	Organic acids	Acetic acid	125.513	8.44551		103.627	3.71481		95.8644	6.43146		347.29	51.8782		90.4975	3.53491		126.828	6.46709		84.2428	3.89978		260.585	39.0237
18	Organic acids	Ascorbic acid	31.4725	0.767828		47.2497	5.25356		89.3781	25.0824		380.072	61.9102		128.595	17.1179		812.586	38.964		149.745	29.8342		480.37	97.6537
19	Organic acids	Butanoic acid	23.292	2.06206		41.8635	2.88807		39.678	1.12619		107.856	13.4856		36.1032	6.47223		66.9215	6.8649		35.4266	4.19719		79.8166	2.52322
20	Organic acids	Cinnamic acid	439.857	8.02906		333.813	6.96233		1093.15	47.1522		3319.34	417.541		1276.09	52.5574		3798.7	356.41		1119.29	43.7423		3114.26	68.9783
21	Organic acids	Ethanedioic acid	30.0432	1.90938		28.8785	1.2221		34.1238	1.90511		119.929	16.8924		35.4225	0.838395		137.037	15.2058		39.8755	3.44828		129.44	8.03325
22	Organic acids	Gluconic acid	217.213	29.6825		147.314	9.44304		81.5623	5.83115		166.783	29.9087		57.0919	7.55435		96.6826	2.58119		62.2434	2.7977		104.186	29.9314
23	Organic acids	Hexadecanoic acid	302.017	12.6268		322.123	9.57458		451.738	24.6625		1492.61	193.033		445.112	12.9232		1554.07	148.274		436.513	17.9891		1299.7	39.6358
24	Organic acids	Octadecanoic acid	44.2215	0.90159		44.3343	1.15667		42.1016	3.52362		148.449	17.4565		49.0457	1.55052		175.701	16.4137		48.0124	2.66925		143.009	2.47561
25	Organic acids	Pentanedioic acid	600.133	54.9789		594.835	9.03543		25.7447	7.57597		834.915	86.4624		262.353	17.6271		1008.55	38.39		301.572	22.6632		1156.02	244.792
26	Organic acids	Phosphoric acid	24.0917	1.08827		20.9621	0.325015		16.7338	1.26528		39.6288	6.05764		17.2562	1.09338		33.8271	0.15967		16.4427	0.893678		30.926	5.16937
27	Organic acids	Propanoic acid	325.66	18.8957		298.371	13.135		251.95	14.5122		695.762	117.779		305.057	11.8798		752.641	54.3295		278.45	16.233		567.352	8.34504
28	Organic acids	Threonic acid	42.1356	1.36379		37.5671	6.00778		73.6736	3.59546		729.248	92.7044		58.6111	6.68568		213.86	16.241		54.2823	6.78978		188.735	29.9491
29	Organic acids	Uric acid	33.1091	0.60849		41.1455	0.819536		34.0665	1.76145		112.64	14.2217		34.331	0.820304		87.2352	9.87154		32.9662	2.54542		98.5405	0.984766
30	Sugars	Allose	19.2055	1.30168		24.5876	0.823909		24.903	3.13464		120.467	14.5889		29.2702	0.860258		127.89	12.6389		26.682	3.67022		101.517	1.49799
31	Sugars	Arabinose	779.044	8.89025		617.616	8.59258		648.081	23.1477		1411.5	158.949		579.8	12.4672		1370.19	110.607		703.005	22.4996		1289.43	37.4912
32	Sugars	Cellobiose	27.8215	1.02605		27.0602	0.416423		58.1497	2.51142		177.472	24.3065		57.645	1.17994		180.541	16.7964		58.0728	2.63875		157.122	10.0482
33	Sugars	Fructose	718.149	9.02448		831.302	17.8341		1349.28	45.849		5312.5	664.969		1375.7	47.3883		5691.74	528.68		1331.27	52.514		4713.43	77.1307
34	Sugars	Galatose	124.381	1.59182		144.244	3.05715		126.234	5.40123		287.104	35.9348		125.601	5.6913		320.814	34.6331		130.98	3.63847		278.398	18.6367
35	Sugars	Gentiobiose	21.5863	0.902472		22.9066	1.80088		24.1839	0.684439		78.2883	9.74661		26.2625	0.861403		93.5817	10.9634		26.0016	0.629015		70.1593	2.55675
36	Sugars	Glucose	121.12	27.015		205.03	29.5711		137.867	10.7109		459.702	31.7996		193.158	3.15132		773.447	79.1774		151.781	20.4422		495.113	37.2034
37	Sugars	Lactose	286.364	25.1856		227.643	13.6268		163.935	11.9637		394.4	39.2446		190.355	6.62157		424.804	43.9752		187.574	2.58197		316.788	18.6337
38	Sugars	Lactulose	30.5739	2.76134		45.1959	1.36708		44.5877	2.1318		150.976	20.4775		53.3412	2.35088		190.189	15.6285		49.6494	0.429068		148.109	12.7833
39	Sugars	Maltose	508.68	9.52583		411.745	34.1038		278.716	28.7104		585.964	44.1345		311.274	11.348		707.698	78.6924		305.547	6.69756		493.192	24.2742
40	Sugars	Mannobiose	52.7935	3.46715		62.6878	1.43114		53.8968	0.966765		210.667	27.9101		62.5458	1.52451		239.229	25.1304		61.8773	1.42441		196.331	9.95718
41	Sugars	Mannose	55.6827	3.12537		62.2999	6.57349		131.935	3.97413		394.551	49.3688		135.63	4.16637		445.489	37.1092		135.878	5.01692		367.793	5.35023
42	Sugars	Melibose	353.743	38.4652		258.13	38.3362		203.998	31.8002		412.296	46.4821		210.925	23.8703		500.603	94.8397		244.292	14.945		412.894	23.3552
43	Sugars	Sucrose	20.7395	0.289757		20.6026	0.93286		33.992	1.81288		100.31	12.5435		36.8925	3.48455		107.12	13.5524		31.3857	1.60192		91.2373	7.42706
44	Sugars	Tagatofuranose	39.7552	3.59751		48.686	3.37407		44.5901	5.4423		179.908	10.1863		51.6077	1.73773		335.842	21.5485		58.3447	7.4328		203.894	22.8423
45	Sugars	Talose	85.9775	11.1472		204.23	35.9893		97.063	3.16301		352.543	44.7907		112.727	10.9021		392.205	36.1073		101.783	3.24972		348.134	54.3749
46	Sugars	Trehalose	27.0425	2.063		48.6487	1.16048		88.7471	1.84916		239.307	30.7791		85.832	4.19088		258.375	28.6263		87.3466	2.77386		213.862	11.7542
47	Sugars	Turanose	366.091	16.0465		377.739	13.1256		1461.04	126.665		3948.14	488.243		1542.86	149.687		1355.61	124.815		1504.63	73.6639		4167.54	386.862
48	Sugar alcohols	Dulcitol	21.0194	0.151912		22.7839	0.286785		19.2813	0.666832		62.9863	6.05796		20.4792	0.551675		68.5356	5.75585		20.112	0.404969		58.0281	2.4438
49	Sugar alcohols	Galactinol	35.7782	0.532722		41.0762	0.906597		294.99	12.8679		644.154	77.6877		289.359	10.9617		711.558	71.7603		290.947	10.7515		611.675	17.9646
50	Sugar alcohols	Glycerol	26.0154	1.86374		29.8151	1.04251		48.4428	3.04119		476.922	60.2157		47.8024	1.36414		188.024	14.8754		45.8313	3.69165		149.788	3.95057
51	Sugar alcohols	Myo-Inositol	16.3195	0.545925		17.4264	0.57067		41.7738	2.19704		101.085	12.2574		44.5907	1.30715		109.118	10.3971		31.8728	4.49514		100.274	5.32248
52	Sugar alcohols	Sorbitol	20.9095	0.175322		35.844	3.65248		19.9348	1.39442		55.9242	6.66855		18.992	0.265144		63.6653	4.4909		21.1027	0.30243		51.9241	0.825891
53	Aromatic amines	Acetamide	27.3743	0.487342		19.9958	1.98456		15.9796	1.05582		59.7998	9.32261		15.1811	0.735446		31.0905	2.90708		15.3029	0.642653		20.3592	1.9184
54	Aromatic amines	Urea	179.941	3.3545		173.1	3.86843		154.568	7.18645		584.531	57.294		157.79	6.86732		515.756	47.4076		151.669	6.64044		440.206	6.36442

## Sheet: Table S3
Name	Raw Data		Low quality trimmed(Q>=17 & L >=25 (NotTrimmed/ALL)				Adapter removed(L>=25) (Clean/All)
	Reads(Mb)	Bases(Gb)	Reads(Mb)	Perc(%)	Bases(Gb)	Perc(%)	Reads(Mb)	Perc(%)	Bases(Gb)	Perc(%)
Met-1_L1	10.58	1.07	10.44	98.7	0.98	91.8	10.44	98.6	0.98	91.5
Met-1_L2	10.65	1.08	10.51	98.7	0.99	92.5	10.51	98.7	0.99	92.1
Met-2_L1	10.89	1.1	10.76	98.7	1.01	92	10.75	98.7	1.01	91.7
Met-2_L2	10.94	1.11	10.81	98.8	1.02	92.6	10.8	98.7	1.02	92.3
Control-1_L1	10.66	1.08	10.52	98.7	0.99	92	10.52	98.6	0.99	91.7
Control-1_L2	10.74	1.08	10.6	98.7	1	92.6	10.6	98.7	1	92.3
Control-2_L1	10.7	1.08	10.56	98.7	0.99	92	10.56	98.7	0.99	91.6
Control-2_L2	10.8	1.09	10.67	98.7	1.01	92.6	10.66	98.7	1.01	92.2
Total	85.96	8.69	84.87	98.7125	7.99	92.2625	84.84	98.675	7.99	91.925
# L1, L2 are two technical replicates from Lane 1 and Lane 2

## Sheet: Table S4
Up_regulated_gene
Seq_ID	RPKM_Met1	RPKM_Met2	RPKM_Control1	RPKM_Control2	logFC	logCPM	Pvalue	FDR	Blastx_in_Ath	E_value	Description	Blastx_rice	Evalue	Description
comp59913_c1_seq8	324.63	302.01	1.98	1.52	7.52343	8.09716	0	0	AT4G19230.1	8e-50	| Symbols: CYP707A1 | cytochrome P450, family 707, subfamily A, polypeptide 1 | chr4:10521524-10523517 FORWARD LENGTH=467	LOC_Os02g47470.1	1e-64	protein|cytochrome P450, putative, expressed
comp58508_c2_seq7	320.63	302.45	1.34	2.14	7.49292	5.20328	0	0	AT4G25480.1	9e-15	| Symbols: DREB1A, CBF3, ATCBF3 | dehydration response element B1A | chr4:13018353-13019003 REVERSE LENGTH=216	LOC_Os09g35030.1	2e-25	protein|dehydration-responsive element-binding protein, putative, expressed
comp58508_c2_seq11	232.61	224.23	1.48	1.73	7.18524	6.81499	0	0	AT4G25480.1	3e-18	| Symbols: DREB1A, CBF3, ATCBF3 | dehydration response element B1A | chr4:13018353-13019003 REVERSE LENGTH=216	LOC_Os09g35030.1	7e-37	protein|dehydration-responsive element-binding protein, putative, expressed
comp53718_c0_seq2	56.93	57.12	0.79	0.26	6.78752	5.40337	0	0	AT1G71000.1	2e-37	| Symbols: | Chaperone DnaJ-domain superfamily protein | chr1:26769336-26770111 REVERSE LENGTH=165	LOC_Os01g42190.1	9e-80	protein|heat shock protein DnaJ, putative, expressed
comp57979_c0_seq5	189.72	172.94	1.76	2.15	6.57277	7.05013	0	0	AT1G11260.1	8e-174	| Symbols: STP1, ATSTP1 | sugar transporter 1 | chr1:3777460-3780133 FORWARD LENGTH=522	LOC_Os07g37320.1	0	protein|transporter family protein, putative, expressed
comp53718_c0_seq3	110.53	107.58	0.61	1.82	6.51357	6.16885	0	0	AT1G71000.1	2e-36	| Symbols: | Chaperone DnaJ-domain superfamily protein | chr1:26769336-26770111 REVERSE LENGTH=165	LOC_Os01g42190.1	1e-78	protein|heat shock protein DnaJ, putative, expressed
comp59151_c1_seq8	65.45	64.25	0.7	0.84	6.42266	5.22496	0	0	NA	NA	NA	NA	NA	NA
comp58560_c0_seq2	37.19	40.42	0.32	0.65	6.34838	5.93784	0	0	AT2G29630.3	0	| Symbols: THIC | thiaminC | chr2:12667395-12669569 FORWARD LENGTH=644	LOC_Os03g47610.4	0	protein|thiamine biosynthesis protein thiC, putative, expressed
comp54812_c1_seq1	197.71	195.43	2.28	2.71	6.33489	7.01424	0	0	AT5G43650.1	3e-19	| Symbols: BHLH92 | basic helix-loop-helix (bHLH) DNA-binding superfamily protein | chr5:17533310-17534758 REVERSE LENGTH=247	LOC_Os03g53020.1	2e-79	protein|helix-loop-helix DNA-binding domain containing protein, expressed
comp57979_c0_seq6	281.25	265.55	3.18	3.81	6.32892	7.8768	0	0	AT1G11260.1	0	| Symbols: STP1, ATSTP1 | sugar transporter 1 | chr1:3777460-3780133 FORWARD LENGTH=522	LOC_Os07g01560.1	0	protein|transporter family protein, putative, expressed
comp48929_c0_seq1	684.69	663.37	9.04	8.79	6.27808	7.50906	0	0	NA	NA	NA	LOC_Os06g04230.1	6e-24	protein|expressed protein
comp60361_c2_seq1	275.3	260.87	3.26	3.85	6.27219	7.20411	0	0	AT5G22250.1	1e-88	| Symbols: | Polynucleotidyl transferase, ribonuclease H-like superfamily protein | chr5:7365605-7366441 REVERSE LENGTH=278	LOC_Os04g58810.1	5e-132	protein|CAF1 family ribonuclease containing protein, putative, expressed
comp60805_c1_seq6	87.33	84.73	1.28	1.11	6.20158	6.45435	0	0	AT5G17300.1	5e-36	| Symbols: RVE1 | Homeodomain-like superfamily protein | chr5:5690435-5692435 REVERSE LENGTH=387	LOC_Os04g49450.1	7e-97	protein|MYB family transcription factor, putative, expressed
comp55751_c0_seq1	636.72	597.41	8.24	9.24	6.18095	9.09974	0	0	AT1G80840.1	2e-53	| Symbols: WRKY40, ATWRKY40 | WRKY DNA-binding protein 40 | chr1:30383834-30385356 FORWARD LENGTH=302	LOC_Os02g08440.1	1e-132	protein|WRKY71, expressed
comp48740_c0_seq1	406.43	437.75	6.64	6.28	6.0684	7.20421	0	0	AT2G46600.1	3e-35	| Symbols: | Calcium-binding EF-hand family protein | chr2:19136070-19136477 FORWARD LENGTH=135	LOC_Os06g46950.1	8e-68	protein|EF hand family protein, putative, expressed
comp61662_c1_seq2	401.17	411.96	6.17	7.54	5.92711	6.66904	0	0	NA	NA	NA	NA	NA	NA
comp51935_c1_seq1	116.55	118.22	2.12	1.93	5.89309	6.35419	0	0	AT5G42900.2	3e-13	| Symbols: | cold regulated gene 27 | chr5:17198366-17199712 REVERSE LENGTH=246	LOC_Os03g08580.2	4e-74	protein|expressed protein
comp59147_c1_seq1	475.5	427.78	8.13	8.81	5.77397	6.99006	0	0	AT3G28540.1	5e-20	| Symbols: | P-loop containing nucleoside triphosphate hydrolases superfamily protein | chr3:10694444-10695976 FORWARD LENGTH=510	LOC_Os07g09420.1	1e-27	protein|ATPase, putative, expressed
comp60814_c0_seq11	27.3	26.72	0.51	0.55	5.70617	5.03027	0	0	AT1G17840.1	0	| Symbols: WBC11, ABCG11, DSO, COF1, ATWBC11 | white-brown complex homolog protein 11 | chr1:6142870-6145894 FORWARD LENGTH=703	LOC_Os09g29660.1	0	protein|white-brown complex homolog protein 11, putative, expressed
comp60805_c1_seq4	50.94	54.36	1.27	0.81	5.69864	5.98601	0	0	AT1G01060.4	2e-13	| Symbols: LHY, LHY1 | Homeodomain-like superfamily protein | chr1:33992-37061 REVERSE LENGTH=644	LOC_Os04g49450.2	2e-92	protein|MYB family transcription factor, putative, expressed
comp50045_c0_seq3	86.81	93.84	2.81	0.8	5.6845	6.45164	0	0	NA	NA	NA	NA	NA	NA
comp47791_c0_seq1	427.16	412.06	9.33	7.97	5.63908	8.02126	0	0	AT4G08950.1	2e-106	| Symbols: EXO | Phosphate-responsive 1 family protein | chr4:5740378-5741322 FORWARD LENGTH=314	LOC_Os02g52010.1	2e-158	protein|phosphate-induced protein 1 conserved region domain containing protein, expressed
comp61173_c2_seq4	130.94	130.1	2.52	2.86	5.6359	5.99894	0	0	AT1G24620.1	3e-34	| Symbols: | EF hand calcium-binding protein family | chr1:8723893-8724453 REVERSE LENGTH=186	LOC_Os01g72100.1	1e-57	protein|OsCML10 - Calmodulin-related calcium sensor protein, expressed
comp50649_c0_seq2	144.44	147.86	3.55	2.53	5.62568	6.95209	0	0	AT4G18550.1	4e-119	| Symbols: | alpha/beta-Hydrolases superfamily protein | chr4:10225006-10226862 REVERSE LENGTH=419	LOC_Os05g49840.1	8e-149	protein|phospholipase, putative, expressed
comp57307_c1_seq2	225.61	225.67	5.24	4.25	5.6102	6.95784	0	0	AT1G27730.1	4e-25	| Symbols: STZ, ZAT10 | salt tolerance zinc finger | chr1:9648302-9648985 REVERSE LENGTH=227	LOC_Os03g32220.1	3e-36	protein|ZOS3-11 - C2H2 zinc finger protein, expressed
comp59913_c0_seq1	657.84	644.67	13.05	14.52	5.59988	7.08165	0	0	AT5G45340.2	1e-24	| Symbols: CYP707A3 | cytochrome P450, family 707, subfamily A, polypeptide 3 | chr5:18369121-18370909 REVERSE LENGTH=446	LOC_Os02g47470.1	1e-35	protein|cytochrome P450, putative, expressed
comp60823_c0_seq1	29.49	32.26	0.37	0.94	5.58735	5.44934	0	0	AT5G61380.1	7e-58	| Symbols: TOC1, APRR1, PRR1, AtTOC1 | CCT motif -containing response regulator protein | chr5:24675540-24678176 FORWARD LENGTH=618	LOC_Os02g40510.1	2e-177	protein|response regulator receiver domain containing protein, expressed
comp57307_c2_seq3	241.51	222.99	6.32	3.7	5.57215	6.28364	0	0	AT5G67450.1	8e-12	| Symbols: AZF1, ZF1 | zinc-finger protein 1 | chr5:26919142-26919879 REVERSE LENGTH=245	LOC_Os03g55540.1	1e-23	protein|ZOS3-18 - C2H2 zinc finger protein, expressed
comp52672_c0_seq8	128.39	141	2.91	2.9	5.57055	6.19227	0	0	AT2G41430.5	5e-17	| Symbols: ERD15 | dehydration-induced protein (ERD15) | chr2:17269736-17270314 FORWARD LENGTH=163	LOC_Os03g23010.3	2e-46	protein|expressed protein
comp55751_c0_seq2	310.56	293.66	6.62	7.01	5.50935	8.0397	0	0	AT1G80840.1	3e-53	| Symbols: WRKY40, ATWRKY40 | WRKY DNA-binding protein 40 | chr1:30383834-30385356 FORWARD LENGTH=302	LOC_Os02g08440.1	2e-133	protein|WRKY71, expressed
comp59147_c0_seq24	225.04	218.48	5.17	5.04	5.47906	6.67234	0	0	AT3G28580.1	8e-50	| Symbols: | P-loop containing nucleoside triphosphate hydrolases superfamily protein | chr3:10715736-10717238 FORWARD LENGTH=500	LOC_Os07g09420.1	6e-105	protein|ATPase, putative, expressed
comp59913_c1_seq2	448.22	430.97	10.83	11	5.3715	9.28167	0	0	AT4G19230.1	0	| Symbols: CYP707A1 | cytochrome P450, family 707, subfamily A, polypeptide 1 | chr4:10521524-10523517 FORWARD LENGTH=467	LOC_Os02g47470.1	0	protein|cytochrome P450, putative, expressed
comp48880_c0_seq1	87.5	92.95	2.16	2.43	5.33091	5.34767	0	0	AT1G76640.1	1e-28	| Symbols: | Calcium-binding EF-hand family protein | chr1:28765324-28765803 REVERSE LENGTH=159	LOC_Os01g72530.1	4e-60	protein|OsCML31 - Calmodulin-related calcium sensor protein, expressed
comp50045_c0_seq1	127.17	143.66	3.5	3.7	5.27296	7.00678	0	0	NA	NA	NA	NA	NA	NA
comp55694_c0_seq3	126.35	124.4	3.09	3.59	5.26666	6.0327	0	0	AT2G17730.1	1e-51	| Symbols: NIP2 | NEP-interacting protein 2 | chr2:7704142-7705312 FORWARD LENGTH=241	LOC_Os08g43670.1	2e-90	protein|RING-H2 finger protein ATL2B, putative, expressed
comp57979_c0_seq2	169.78	168.65	3.59	5.57	5.24538	7.52019	0	0	AT1G11260.1	0	| Symbols: STP1, ATSTP1 | sugar transporter 1 | chr1:3777460-3780133 FORWARD LENGTH=522	LOC_Os07g01560.1	0	protein|transporter family protein, putative, expressed
comp58350_c5_seq8	64.07	66.18	2	1.69	5.18085	6.35068	0	0	AT5G01750.2	4e-29	| Symbols: | Protein of unknown function (DUF567) | chr5:290034-291109 FORWARD LENGTH=217	LOC_Os07g12730.1	5e-35	protein|DUF567 domain containing protein, putative, expressed
comp57613_c0_seq1	223.31	236.46	6.42	6.65	5.17551	7.74996	0	0	AT5G51460.2	7e-142	| Symbols: ATTPPA | Haloacid dehalogenase-like hydrolase (HAD) superfamily protein | chr5:20902266-20904292 FORWARD LENGTH=384	LOC_Os02g44230.3	0	protein|CPuORF22 - conserved peptide uORF-containing transcript, expressed
comp60797_c0_seq1	498.57	485.73	14.21	14.83	5.12242	9.22005	0	0	AT2G26190.1	2e-160	| Symbols: | calmodulin-binding family protein | chr2:11147901-11150082 REVERSE LENGTH=532	LOC_Os01g38980.2	0	protein|calmodulin-binding protein, putative, expressed
comp57222_c0_seq2	74.52	76.75	2.59	1.97	5.08903	6.30776	0	0	AT1G19250.1	2e-91	| Symbols: FMO1 | flavin-dependent monooxygenase 1 | chr1:6650656-6653053 REVERSE LENGTH=530	LOC_Os09g37620.1	0	protein|flavin-containing monooxygenase family protein, putative, expressed
comp57222_c0_seq5	59.85	68.22	2.35	1.68	5.02837	5.67969	0	0	AT1G19250.1	2e-79	| Symbols: FMO1 | flavin-dependent monooxygenase 1 | chr1:6650656-6653053 REVERSE LENGTH=530	LOC_Os09g37620.1	0	protein|flavin-containing monooxygenase family protein, putative, expressed
comp56171_c3_seq1	379.56	372.06	11.64	12.11	5.02296	7.31292	0	0	AT1G77450.1	6e-07	| Symbols: anac032, NAC032 | NAC domain containing protein 32 | chr1:29100029-29100981 FORWARD LENGTH=253	LOC_Os01g60020.1	3e-54	protein|NAC domain transcription factor, putative, expressed
comp61471_c1_seq1	488.7	485.71	15.67	15.68	4.99824	10.3118	0	0	AT1G15520.1	0	| Symbols: PDR12, ATPDR12, ABCG40, ATABCG40 | pleiotropic drug resistance 12 | chr1:5331993-5338175 REVERSE LENGTH=1423	LOC_Os01g42410.1	0	protein|pleiotropic drug resistance protein, putative, expressed
comp57307_c2_seq1	86.62	74.48	2.39	2.82	4.98594	5.84454	0	0	AT3G19580.2	7e-25	| Symbols: AZF2, ZF2 | zinc-finger protein 2 | chr3:6803293-6804114 REVERSE LENGTH=273	LOC_Os03g55540.1	1e-37	protein|ZOS3-18 - C2H2 zinc finger protein, expressed
comp57613_c0_seq2	158.51	153.04	5.02	5.26	4.96104	7.1024	0	0	AT5G51460.2	2e-143	| Symbols: ATTPPA | Haloacid dehalogenase-like hydrolase (HAD) superfamily protein | chr5:20902266-20904292 FORWARD LENGTH=384	LOC_Os02g44230.3	0	protein|CPuORF22 - conserved peptide uORF-containing transcript, expressed
comp49471_c1_seq2	132.08	129.89	4.46	4.32	4.93567	5.22991	0	0	NA	NA	NA	NA	NA	NA
comp55697_c1_seq4	211.61	222.95	6.67	8.08	4.91903	6.99015	0	0	AT5G51190.1	1e-23	| Symbols: | Integrase-type DNA-binding superfamily protein | chr5:20800708-20801373 REVERSE LENGTH=221	LOC_Os10g41330.2	6e-34	protein|AP2 domain containing protein, expressed
comp59510_c5_seq1	261.58	253.72	9.76	7.91	4.90504	6.83255	0	0	AT3G18830.1	2e-136	| Symbols: ATPLT5, PMT5, ATPMT5 | polyol/monosaccharide transporter 5 | chr3:6489000-6491209 REVERSE LENGTH=539	LOC_Os07g39350.1	1e-178	protein|transporter family protein, putative, expressed
comp57222_c0_seq1	97.66	91.87	3.37	3.75	4.77252	6.67828	0	0	AT1G19250.1	2e-112	| Symbols: FMO1 | flavin-dependent monooxygenase 1 | chr1:6650656-6653053 REVERSE LENGTH=530	LOC_Os09g37620.1	0	protein|flavin-containing monooxygenase family protein, putative, expressed
comp53707_c0_seq1	173.36	175.34	6.79	6.52	4.75083	6.66096	0	0	AT2G45130.1	5e-69	| Symbols: ATSPX3, SPX3 | SPX domain gene 3 | chr2:18606489-18607754 FORWARD LENGTH=245	LOC_Os03g29250.1	2e-72	protein|SPX domain-containing protein, putative, expressed
comp52958_c1_seq2	283.88	316.12	11.44	11.73	4.73325	6.14113	0	0	NA	NA	NA	NA	NA	NA
comp57760_c0_seq1	1711.22	1755.54	67.9	68.25	4.71044	11.0088	0	0	AT2G43020.1	0	| Symbols: ATPAO2, PAO2 | polyamine oxidase 2 | chr2:17891945-17894440 FORWARD LENGTH=490	LOC_Os04g57550.1	0	protein|amine oxidase, flavin-containing, domain containing protein, expressed
comp51743_c0_seq5	1185.57	1249.43	49.92	47.42	4.68477	9.42867	0	0	AT5G09960.1	1e-21	| Symbols: | FUNCTIONS IN: molecular_function unknown; INVOLVED IN: biological_process unknown; LOCATED IN: plasma membrane; EXPRESSED IN: 22 plant structures; EXPRESSED DURING: 13 growth stages; CONTAINS InterPro DOMAIN/s: RPM1-interacting protein 4, defence response (InterPro:IPR008700); BEST Arabidopsis thaliana protein match is: unknown protein (TAIR:AT5G64850.1); Has 30201 Blast hits to 1732…	LOC_Os10g26540.1	5e-46	protein|expressed protein
comp54596_c2_seq1	360.53	351.52	15.34	13.27	4.6768	6.74125	0	0	NA	NA	NA	LOC_Os07g12340.1	5e-14	protein|NAC domain-containing protein 67, putative, expressed
comp51845_c0_seq1	129.03	131.11	5.03	5.45	4.67103	6.44972	0	0	AT5G44460.1	3e-39	| Symbols: CML43 | calmodulin like 43 | chr5:17917286-17917831 FORWARD LENGTH=181	LOC_Os03g21380.1	6e-78	protein|OsCML27 - Calmodulin-related calcium sensor protein, expressed
comp51607_c0_seq4	284.2	289.75	12.28	11.14	4.65451	6.74583	0	0	AT3G48180.1	4e-10	| Symbols: | unknown protein; BEST Arabidopsis thaliana protein match is: unknown protein (TAIR:AT1G19020.1); Has 84 Blast hits to 84 proteins in 15 species: Archae - 0; Bacteria - 0; Metazoa - 0; Fungi - 0; Plants - 84; Viruses - 0; Other Eukaryotes - 0 (source: NCBI BLink). | chr3:17790571-17790804 REVERSE LENGTH=77	LOC_Os02g50710.1	2e-29	protein|expressed protein
comp51719_c2_seq14	62.82	64.38	2.8	2.54	4.61175	5.47251	0	0	AT3G24520.1	1e-57	| Symbols: AT-HSFC1, HSFC1 | heat shock transcription factor C1 | chr3:8941455-8942531 FORWARD LENGTH=330	LOC_Os01g53220.1	1e-113	protein|HSF-type DNA-binding domain containing protein, expressed
comp54298_c0_seq8	691.85	660.04	29.98	29.03	4.55765	9.18436	0	0	AT5G08790.1	7e-73	| Symbols: ATAF2, anac081 | NAC (No Apical Meristem) domain transcriptional regulator superfamily protein | chr5:2859113-2860144 REVERSE LENGTH=283	LOC_Os03g60080.1	2e-145	protein|NAC domain-containing protein 67, putative, expressed
comp53904_c0_seq9	249.26	247.16	10.67	11.23	4.54212	7.14075	0	0	AT2G38470.1	4e-47	| Symbols: WRKY33, ATWRKY33 | WRKY DNA-binding protein 33 | chr2:16108476-16110539 FORWARD LENGTH=519	LOC_Os05g27730.1	1e-49	protein|WRKY53, expressed
comp55169_c0_seq2	102.37	101.51	4.41	4.83	4.50057	5.70026	0	0	AT1G73805.1	8e-85	| Symbols: | Calmodulin binding protein-like | chr1:27745761-27749178 REVERSE LENGTH=451	LOC_Os01g04280.1	3e-145	protein|calmodulin binding protein, putative, expressed
comp51949_c0_seq2	110.73	109.49	4.5	5.54	4.49302	5.47474	0	0	AT1G74950.1	2e-10	| Symbols: JAZ2, TIFY10B | TIFY domain/Divergent CCT motif family protein | chr1:28148919-28150258 REVERSE LENGTH=249	LOC_Os03g08330.1	8e-31	protein|ZIM domain containing protein, putative, expressed
comp49674_c0_seq1	277.73	256.97	9.96	14.46	4.49153	7.37089	0	0	AT1G72360.1	1e-14	| Symbols: HRE1 | Integrase-type DNA-binding superfamily protein | chr1:27242142-27242777 FORWARD LENGTH=211	LOC_Os03g08500.1	1e-44	protein|AP2 domain containing protein, expressed
comp54145_c0_seq1	178.93	181.02	8.06	8.66	4.46685	7.17716	0	0	AT1G19660.2	2e-93	| Symbols: | Wound-responsive family protein | chr1:6800361-6802240 REVERSE LENGTH=329	LOC_Os01g50622.4	1e-172	protein|DNA-binding protein DSP1, putative, expressed
comp57103_c1_seq1	116.25	123.6	5.82	5.44	4.45161	6.14984	0	0	AT4G17500.1	3e-22	| Symbols: ATERF-1, ERF-1 | ethylene responsive element binding factor 1 | chr4:9759405-9760211 FORWARD LENGTH=268	LOC_Os04g46220.1	1e-43	protein|ethylene-responsive transcription factor, putative, expressed
comp61662_c1_seq1	237.24	241.64	10.08	12.45	4.44918	7.44769	0	0	AT3G18830.1	1e-172	| Symbols: ATPLT5, PMT5, ATPMT5 | polyol/monosaccharide transporter 5 | chr3:6489000-6491209 REVERSE LENGTH=539	LOC_Os03g10100.1	0	protein|transporter family protein, putative, expressed
comp55475_c1_seq1	124.94	130.02	6.01	6.32	4.40928	6.7495	0	0	AT5G06690.1	4e-45	| Symbols: WCRKC1 | WCRKC thioredoxin 1 | chr5:2060651-2061956 REVERSE LENGTH=210	LOC_Os02g53400.1	4e-80	protein|thioredoxin, putative, expressed
comp47165_c0_seq1	253.72	225.31	11.87	11.34	4.40554	5.70698	0	0	AT1G35140.1	4e-28	| Symbols: PHI-1, EXL7 | Phosphate-responsive 1 family protein | chr1:12852089-12853018 FORWARD LENGTH=309	LOC_Os02g52040.1	2e-52	protein|phosphate-induced protein 1 conserved region domain containing protein, expressed
comp55548_c0_seq1	596.66	598.53	27.38	31.21	4.39036	9.21803	0	0	AT1G74320.1	6e-148	| Symbols: | Protein kinase superfamily protein | chr1:27941192-27942903 FORWARD LENGTH=350	LOC_Os01g51920.1	0	protein|phosphotransferase, putative, expressed
comp59924_c0_seq2	112.85	121.23	5.44	6.05	4.38681	6.27109	0	0	AT1G77480.2	1e-74	| Symbols: | Eukaryotic aspartyl protease family protein | chr1:29114946-29117150 REVERSE LENGTH=432	LOC_Os11g08100.1	5e-152	protein|eukaryotic aspartyl protease domain containing protein, expressed
comp46294_c0_seq1	203.74	209.53	9.24	11.05	4.38509	5.32413	0	0	NA	NA	NA	NA	NA	NA
comp54298_c0_seq4	455.93	447.96	23.29	22.7	4.33684	8.38742	0	0	AT1G01720.1	2e-71	| Symbols: ATAF1, ANAC002 | NAC (No Apical Meristem) domain transcriptional regulator superfamily protein | chr1:268471-269514 FORWARD LENGTH=289	LOC_Os03g60080.1	1e-133	protein|NAC domain-containing protein 67, putative, expressed
comp53904_c0_seq1	433.86	396.32	20.4	22.18	4.32429	6.91255	0	0	AT2G30250.1	4e-35	| Symbols: WRKY25, ATWRKY25 | WRKY DNA-binding protein 25 | chr2:12903553-12905089 REVERSE LENGTH=393	LOC_Os05g27730.1	4e-51	protein|WRKY53, expressed
comp57103_c2_seq2	242.84	228.6	11.33	13.36	4.29314	6.20246	0	0	AT4G17500.1	3e-12	| Symbols: ATERF-1, ERF-1 | ethylene responsive element binding factor 1 | chr4:9759405-9760211 FORWARD LENGTH=268	LOC_Os04g46220.1	1e-44	protein|ethylene-responsive transcription factor, putative, expressed
comp55960_c0_seq4	67.72	61.88	3.92	2.93	4.27935	5.61948	0	0	AT2G46400.1	5e-35	| Symbols: WRKY46, ATWRKY46 | WRKY DNA-binding protein 46 | chr2:19043676-19044754 REVERSE LENGTH=295	LOC_Os09g16510.1	6e-97	protein|WRKY74, expressed
comp53904_c0_seq3	452.76	393.17	21.71	23.07	4.27912	7.23138	0	0	AT5G07100.1	3e-10	| Symbols: WRKY26 | WRKY DNA-binding protein 26 | chr5:2204313-2205647 FORWARD LENGTH=309	LOC_Os05g27730.1	2e-33	protein|WRKY53, expressed
comp54287_c3_seq3	138.09	137.65	6.65	8.21	4.25254	6.14808	0	0	AT1G68840.2	2e-101	| Symbols: RAV2, AtRAV2 | related to ABI3/VP1 2 | chr1:25880442-25881500 FORWARD LENGTH=352	LOC_Os01g04800.1	2e-120	protein|B3 DNA binding domain containing protein, expressed
comp53904_c0_seq6	891.56	873.87	45.83	50.45	4.23571	6.80219	0	0	AT5G07100.2	1e-33	| Symbols: WRKY26 | WRKY DNA-binding protein 26 | chr5:2204813-2205647 FORWARD LENGTH=216	LOC_Os05g27730.1	4e-43	protein|WRKY53, expressed
comp53904_c0_seq7	362.22	346.89	17.48	21.6	4.22094	7.72732	0	0	AT2G38470.1	2e-44	| Symbols: WRKY33, ATWRKY33 | WRKY DNA-binding protein 33 | chr2:16108476-16110539 FORWARD LENGTH=519	LOC_Os05g27730.1	1e-51	protein|WRKY53, expressed
comp57631_c0_seq10	121.38	128.68	6.15	7.8	4.203	5.95404	0	0	NA	NA	NA	LOC_Os05g27930.1	5e-08	protein|AP2 domain containing protein, expressed
comp55740_c0_seq1	186.6	198.04	11.13	10.35	4.20197	6.60673	0	0	AT5G37770.1	2e-38	| Symbols: TCH2, CML24 | EF hand calcium-binding protein family | chr5:14999075-14999560 REVERSE LENGTH=161	LOC_Os01g04330.1	1e-80	protein|OsCML16 - Calmodulin-related calcium sensor protein, expressed
comp55459_c2_seq1	156	158.38	9.05	8.51	4.20188	6.61501	0	0	AT1G07160.1	6e-101	| Symbols: | Protein phosphatase 2C family protein | chr1:2198155-2199678 REVERSE LENGTH=380	LOC_Os03g18150.1	1e-164	protein|protein phosphatase 2C, putative, expressed
comp47501_c0_seq1	126.86	138.81	7.52	7.7	4.16445	5.91242	0	0	AT3G24500.1	7e-42	| Symbols: MBF1C, ATMBF1C | multiprotein bridging factor 1C | chr3:8918755-8919201 FORWARD LENGTH=148	LOC_Os06g39240.1	8e-62	protein|endothelial differentiation-related factor 1, putative, expressed
comp50649_c0_seq1	256.79	260.85	17.12	13.84	4.1033	7.80464	0	0	AT4G18550.1	8e-113	| Symbols: | alpha/beta-Hydrolases superfamily protein | chr4:10225006-10226862 REVERSE LENGTH=419	LOC_Os05g49840.1	7e-144	protein|phospholipase, putative, expressed
comp57299_c2_seq8	74.09	71.23	4.17	4.62	4.08572	5.44356	0	0	AT3G48360.1	9e-69	| Symbols: BT2, ATBT2 | BTB and TAZ domain protein 2 | chr3:17908482-17910471 REVERSE LENGTH=364	LOC_Os01g68020.1	7e-106	protein|BTBZ2 - Bric-a-Brac, Tramtrack, and Broad Complex BTB domain with TAZ zinc finger and Calmodulin-binding domains, expressed
comp56720_c1_seq2	155.02	142.98	10.06	9.87	3.94126	6.67027	0	0	AT2G25810.1	1e-63	| Symbols: TIP4;1 | tonoplast intrinsic protein 4;1 | chr2:11012658-11013906 FORWARD LENGTH=249	LOC_Os05g14240.1	1e-106	protein|aquaporin protein, putative, expressed
comp55424_c2_seq1	2082.7	2164.72	157.17	133.26	3.91049	9.18616	0	0	AT5G54770.1	1e-42	| Symbols: THI1, TZ, THI4 | thiazole biosynthetic enzyme, chloroplast (ARA6) (THI1) (THI4) | chr5:22246634-22247891 FORWARD LENGTH=349	LOC_Os07g34570.1	5e-48	protein|FAD dependent oxidoreductase domain containing protein, expressed
comp60921_c0_seq1	123.68	122.66	8.1	8.76	3.90886	7.89217	0	0	AT4G37640.1	0	| Symbols: ACA2 | calcium ATPase 2 | chr4:17683225-17686808 REVERSE LENGTH=1014	LOC_Os03g10640.1	0	protein|calcium-transporting ATPase, plasma membrane-type, putative, expressed
comp58560_c0_seq1	184.05	190.03	12.99	13.05	3.88451	8.24369	0	0	AT2G29630.3	0	| Symbols: THIC | thiaminC | chr2:12667395-12669569 FORWARD LENGTH=644	LOC_Os03g47610.4	0	protein|thiamine biosynthesis protein thiC, putative, expressed
comp50649_c0_seq4	147.56	142.12	10.73	10.55	3.80626	6.95628	0	0	AT4G18550.1	2e-109	| Symbols: | alpha/beta-Hydrolases superfamily protein | chr4:10225006-10226862 REVERSE LENGTH=419	LOC_Os05g49840.1	4e-140	protein|phospholipase, putative, expressed
comp49731_c0_seq6	388.75	413.95	28.59	31.13	3.78814	7.06883	0	0	NA	NA	NA	NA	NA	NA
comp54790_c0_seq4	69.65	68.2	5.44	4.82	3.78717	5.80601	0	0	AT5G64810.1	1e-35	| Symbols: WRKY51, ATWRKY51 | WRKY DNA-binding protein 51 | chr5:25908415-25909687 FORWARD LENGTH=194	LOC_Os05g46020.1	2e-69	protein|WRKY7, expressed
comp57942_c0_seq3	94.16	91.55	7.9	6.33	3.74513	5.80712	0	0	AT2G31180.1	3e-77	| Symbols: ATMYB14, MYB14AT, MYB14 | myb domain protein 14 | chr2:13286806-13288175 REVERSE LENGTH=249	LOC_Os04g43680.1	8e-104	protein|MYB family transcription factor, putative, expressed
comp55424_c0_seq1	2032.18	1907.4	157.22	151.38	3.71434	9.25876	0	0	AT5G54770.1	9e-127	| Symbols: THI1, TZ, THI4 | thiazole biosynthetic enzyme, chloroplast (ARA6) (THI1) (THI4) | chr5:22246634-22247891 FORWARD LENGTH=349	LOC_Os07g34570.2	2e-139	protein|FAD dependent oxidoreductase domain containing protein, expressed
comp53249_c0_seq4	146.51	137.45	10.67	11.87	3.69468	6.94291	0	0	AT4G32480.1	6e-60	| Symbols: | Protein of unknown function (DUF506) | chr4:15676488-15677776 FORWARD LENGTH=287	LOC_Os01g54340.1	2e-117	protein|plant-specific domain TIGR01615 family protein, expressed
comp57596_c0_seq1	63.03	63.16	5.52	4.83	3.64796	5.96844	0	0	AT3G55840.1	1e-119	| Symbols: | Hs1pro-1 protein | chr3:20717530-20718816 REVERSE LENGTH=428	LOC_Os01g63690.1	0	protein|hs1, putative, expressed
comp59573_c0_seq1	130.1	131.56	10.77	10.76	3.64299	6.82592	0	0	AT1G68050.1	0	| Symbols: ADO3, FKF1 | flavin-binding, kelch repeat, f box 1 | chr1:25508737-25510697 FORWARD LENGTH=619	LOC_Os11g34460.3	0	protein|OsFBO10 - F-box and other domain containing protein, expressed
comp60904_c0_seq6	194.36	185.48	14.93	16.45	3.63687	7.94883	0	0	NA	NA	NA	LOC_Os11g08210.1	2e-28	protein|no apical meristem protein, putative, expressed
comp61827_c0_seq4	351.64	356.76	27.91	31.84	3.60724	7.49558	0	0	NA	NA	NA	LOC_Os03g13810.1	2e-30	protein|expressed protein
comp58560_c0_seq4	34.62	36.36	2.76	3.32	3.58566	6.36885	0	0	AT2G29630.3	0	| Symbols: THIC | thiaminC | chr2:12667395-12669569 FORWARD LENGTH=644	LOC_Os03g47610.4	0	protein|thiamine biosynthesis protein thiC, putative, expressed
comp61827_c0_seq6	119.58	121.36	9.56	11.23	3.57375	5.8825	0	0	NA	NA	NA	NA	NA	NA
comp55366_c0_seq1	538.14	503.65	45.66	48.81	3.50292	9.0593	0	0	AT2G23810.1	3e-106	| Symbols: TET8 | tetraspanin8 | chr2:10135859-10137352 REVERSE LENGTH=273	LOC_Os09g25760.1	9e-145	protein|tetraspanin family protein, putative, expressed
comp61827_c0_seq1	348.45	335.11	30.64	31.81	3.49196	7.75254	0	0	AT1G20100.1	9e-07	| Symbols: | unknown protein; BEST Arabidopsis thaliana protein match is: unknown protein (TAIR:AT1G75860.1); Has 471 Blast hits to 438 proteins in 92 species: Archae - 0; Bacteria - 14; Metazoa - 217; Fungi - 43; Plants - 91; Viruses - 1; Other Eukaryotes - 105 (source: NCBI BLink). | chr1:6969314-6970699 REVERSE LENGTH=285	LOC_Os03g13810.3	1e-33	protein|expressed protein
comp56423_c0_seq1	1313.74	1285.48	117.91	120.87	3.48441	9.9264	0	0	AT3G62420.1	5e-24	| Symbols: ATBZIP53, BZIP53 | basic region/leucine zipper motif 53 | chr3:23091844-23092284 REVERSE LENGTH=146	LOC_Os05g03865.1	3e-50	protein|expressed protein
comp60001_c0_seq1	190.86	189.11	17.44	17.78	3.47111	7.51939	0	0	AT3G51250.1	7e-116	| Symbols: | Senescence/dehydration-associated protein-related | chr3:19028227-19030442 FORWARD LENGTH=463	LOC_Os03g13840.1	0	protein|senescence-associated protein, putative, expressed
comp56502_c0_seq12	160.6	172.52	14.59	16.82	3.44631	7.59513	0	0	AT3G27540.1	0	| Symbols: | beta-1,4-N-acetylglucosaminyltransferase family protein | chr3:10205489-10206888 FORWARD LENGTH=390	LOC_Os02g38160.1	0	protein|glycosyl transferase family 17 protein, putative, expressed
comp57763_c0_seq1	139.18	135.15	12.61	13.41	3.43797	6.78506	0	0	AT1G32700.1	6e-61	| Symbols: | PLATZ transcription factor family protein | chr1:11827588-11829444 FORWARD LENGTH=213	LOC_Os10g42410.1	3e-70	protein|zinc-binding protein, putative, expressed
comp49088_c0_seq1	366.65	374.89	37.02	33.97	3.42469	6.70487	0	0	NA	NA	NA	NA	NA	NA
comp50455_c0_seq1	123.71	119.55	11.63	11.68	3.42289	6.50431	0	0	AT5G05440.1	7e-55	| Symbols: PYL5, RCAR8 | Polyketide cyclase/dehydrase and lipid transport superfamily protein | chr5:1609374-1609985 FORWARD LENGTH=203	LOC_Os03g18600.1	1e-87	protein|cyclase/dehydrase family protein, putative, expressed
comp60081_c1_seq1	105.83	94.03	9.47	9.88	3.40783	6.34671	0	0	AT5G12010.1	0	| Symbols: | unknown protein; INVOLVED IN: response to salt stress; LOCATED IN: chloroplast, plasma membrane, membrane; EXPRESSED IN: 23 plant structures; EXPRESSED DURING: 13 growth stages; BEST Arabidopsis thaliana protein match is: unknown protein (TAIR:AT4G29780.1); Has 1807 Blast hits to 1807 proteins in 277 species: Archae - 0; Bacteria - 0; Metazoa - 736; Fungi - 347; Plants - 385; Viruses…	LOC_Os01g40070.1	0	protein|expressed protein
comp54741_c0_seq1	181.78	172.7	16.62	17.96	3.39715	7.30785	0	0	AT3G45640.1	0	| Symbols: ATMPK3, MPK3, ATMAPK3 | mitogen-activated protein kinase 3 | chr3:16756918-16758476 FORWARD LENGTH=370	LOC_Os03g17700.1	0	protein|CGMC_MAPKCGMC_2_ERK.2 - CGMC includes CDA, MAPK, GSK3, and CLKC kinases, expressed
comp56502_c0_seq17	169.76	163.06	16.3	16.94	3.36345	7.57417	0	0	AT3G27540.1	0	| Symbols: | beta-1,4-N-acetylglucosaminyltransferase family protein | chr3:10205489-10206888 FORWARD LENGTH=390	LOC_Os02g38160.1	0	protein|glycosyl transferase family 17 protein, putative, expressed
comp60642_c0_seq1	89.71	89.01	9.26	8.78	3.34795	6.69371	0	0	AT2G17890.1	0	| Symbols: CPK16 | calcium-dependent protein kinase 16 | chr2:7769885-7772627 REVERSE LENGTH=571	LOC_Os02g03410.2	0	protein|CAMK_CAMK_like.12 - CAMK includes calcium/calmodulin depedent protein kinases, expressed
comp59130_c0_seq1	76.12	81.08	7.96	7.93	3.34633	6.57199	0	0	AT4G16600.1	0	| Symbols: | Nucleotide-diphospho-sugar transferases superfamily protein | chr4:9350039-9352707 FORWARD LENGTH=494	LOC_Os10g40640.1	0	protein|glycosyl transferase 8 domain containing protein, putative, expressed
comp48690_c0_seq1	894.86	877.58	89.35	90.45	3.34129	8.60438	0	0	NA	NA	NA	NA	NA	NA
comp58248_c0_seq2	124.41	123.1	12.69	12.97	3.30993	6.98781	0	0	AT4G14580.1	6e-116	| Symbols: CIPK4, SnRK3.3 | CBL-interacting protein kinase 4 | chr4:8367887-8369167 REVERSE LENGTH=426	LOC_Os03g43440.1	0	protein|CAMK_KIN1/SNF1/Nim1_like.17 - CAMK includes calcium/calmodulin depedent protein kinases, expressed
comp51825_c0_seq5	126.05	116.71	12.28	13.07	3.29828	6.33892	0	0	AT5G06320.1	8e-25	| Symbols: NHL3 | NDR1/HIN1-like 3 | chr5:1931016-1931711 REVERSE LENGTH=231	LOC_Os04g58850.1	2e-84	protein|harpin-induced protein 1 domain containing protein, expressed
comp59700_c1_seq7	54.52	54.15	5.9	5.55	3.2853	6.26201	0	0	AT2G29670.1	4e-80	| Symbols: | Tetratricopeptide repeat (TPR)-like superfamily protein | chr2:12682309-12684745 REVERSE LENGTH=536	LOC_Os05g37520.1	7e-174	protein|expressed protein
comp55060_c0_seq2	339.89	343.64	34.46	38.04	3.2768	7.5631	0	0	NA	NA	NA	NA	NA	NA
comp61834_c0_seq2	204.3	200.78	22.22	20.89	3.27226	8.18154	0	0	AT5G47430.3	1e-35	| Symbols: | DWNN domain, a CCHC-type zinc finger | chr5:19235819-19240596 REVERSE LENGTH=889	LOC_Os03g45730.1	4e-167	protein|DNA-binding protein-like, putative, expressed
comp60642_c0_seq2	99.47	104.45	10.75	11.07	3.26398	6.34487	0	0	AT2G17890.1	0	| Symbols: CPK16 | calcium-dependent protein kinase 16 | chr2:7769885-7772627 REVERSE LENGTH=571	LOC_Os02g03410.1	0	protein|CAMK_CAMK_like.12 - CAMK includes calcium/calmodulin depedent protein kinases, expressed
comp53499_c0_seq1	147.15	149.39	15.5	16.24	3.26362	6.64312	0	0	AT1G74950.1	4e-22	| Symbols: JAZ2, TIFY10B | TIFY domain/Divergent CCT motif family protein | chr1:28148919-28150258 REVERSE LENGTH=249	LOC_Os09g26780.1	2e-61	protein|zinc-finger protein, putative, expressed
comp57767_c1_seq1	76.56	74.16	8.13	8.13	3.25186	6.02834	0	0	AT3G02990.1	2e-57	| Symbols: ATHSFA1E, HSFA1E | heat shock transcription factor A1E | chr3:673614-675988 FORWARD LENGTH=468	LOC_Os03g12370.1	1e-167	protein|HSF-type DNA-binding domain containing protein, expressed
comp60904_c0_seq2	203.02	199.12	22.19	21.34	3.24788	8.16861	0	0	NA	NA	NA	LOC_Os11g08210.1	6e-28	protein|no apical meristem protein, putative, expressed
comp53249_c0_seq1	119.65	117.95	12.87	13.88	3.19014	6.86357	0	0	AT4G32480.1	3e-40	| Symbols: | Protein of unknown function (DUF506) | chr4:15676488-15677776 FORWARD LENGTH=287	LOC_Os01g54340.3	4e-73	protein|plant-specific domain TIGR01615 family protein, expressed
comp60585_c2_seq1	104.48	107.22	12.1	12.39	3.15177	6.60266	0	0	AT1G16670.1	5e-156	| Symbols: | Protein kinase superfamily protein | chr1:5697846-5699492 FORWARD LENGTH=390	LOC_Os04g52840.1	0	protein|tyrosine protein kinase domain containing protein, putative, expressed
comp54138_c1_seq1	117.17	124.41	12.7	15.41	3.14256	6.14687	0	0	AT2G42350.1	7e-20	| Symbols: | RING/U-box superfamily protein | chr2:17639245-17639898 FORWARD LENGTH=217	LOC_Os01g55110.1	9e-58	protein|RING-H2 finger protein, putative, expressed
comp60682_c0_seq5	48.44	47.7	5.51	5.8	3.12643	6.38942	0	0	AT2G38660.3	9e-135	| Symbols: | Amino acid dehydrogenase family protein | chr2:16166392-16168194 FORWARD LENGTH=352	LOC_Os09g15810.1	0	protein|bifunctional protein folD, putative, expressed
comp59517_c4_seq4	501.18	515.51	60.52	59.92	3.11763	8.35824	0	0	AT1G01720.1	7e-32	| Symbols: ATAF1, ANAC002 | NAC (No Apical Meristem) domain transcriptional regulator superfamily protein | chr1:268471-269514 FORWARD LENGTH=289	LOC_Os01g66120.3	1e-66	protein|No apical meristem protein, putative, expressed
comp51319_c0_seq2	214.62	201.43	25.16	24.47	3.10718	7.45447	0	0	AT1G71695.1	7e-70	| Symbols: | Peroxidase superfamily protein | chr1:26964359-26966557 FORWARD LENGTH=358	LOC_Os04g59160.1	1e-110	protein|peroxidase precursor, putative, expressed
comp54935_c0_seq1	106.92	108.27	13.01	12.92	3.09283	6.46045	0	0	AT1G51540.1	0	| Symbols: | Galactose oxidase/kelch repeat superfamily protein | chr1:19115702-19117381 FORWARD LENGTH=415	LOC_Os04g41020.1	0	protein|kelch repeat protein, putative, expressed
comp55059_c0_seq2	292.28	291.18	36.35	34.9	3.07351	7.41632	0	0	AT5G43700.1	2e-48	| Symbols: ATAUX2-11, IAA4 | AUX/IAA transcriptional regulator family protein | chr5:17550465-17551206 FORWARD LENGTH=186	LOC_Os07g08460.1	7e-65	protein|OsIAA24 - Auxin-responsive Aux/IAA gene family member, expressed
comp49828_c0_seq1	160.93	149.16	18.39	19.54	3.07078	6.49068	0	0	AT3G54420.1	3e-92	| Symbols: ATEP3, ATCHITIV, CHIV, EP3 | homolog of carrot EP3-3 chitinase | chr3:20145935-20147034 FORWARD LENGTH=273	LOC_Os02g39330.1	1e-135	protein|CHIT1 - Chitinase family protein precursor, expressed
comp51934_c0_seq1	1382.7	1374.11	169.82	170.42	3.05852	10.021	0	0	AT2G37220.1	3e-79	| Symbols: | RNA-binding (RRM/RBD/RNP motifs) family protein | chr2:15634980-15636331 REVERSE LENGTH=289	LOC_Os07g43810.1	3e-102	protein|RNA recognition motif containing protein, putative, expressed
comp56028_c4_seq1	848.21	785.54	101.73	101.95	3.04371	7.40223	0	0	AT1G01720.1	1e-55	| Symbols: ATAF1, ANAC002 | NAC (No Apical Meristem) domain transcriptional regulator superfamily protein | chr1:268471-269514 FORWARD LENGTH=289	LOC_Os01g66120.1	5e-63	protein|No apical meristem protein, putative, expressed
comp60067_c0_seq2	38.95	38.13	4.91	4.84	3.02108	5.95297	0	0	AT2G19130.1	0	| Symbols: | S-locus lectin protein kinase family protein | chr2:8293789-8296275 FORWARD LENGTH=828	LOC_Os04g01310.1	0	protein|serine/threonine-protein kinase receptor precursor, putative, expressed
comp57014_c0_seq1	383.12	389.97	48.69	49.45	3.01789	8.81204	0	0	AT3G30390.2	0	| Symbols: | Transmembrane amino acid transporter family protein | chr3:11977112-11978827 REVERSE LENGTH=460	LOC_Os02g09810.1	0	protein|amino acid transporter, putative, expressed
comp49674_c0_seq2	182.09	206.4	26.23	23.72	2.99941	7.04824	0	0	AT3G14230.3	8e-18	| Symbols: RAP2.2 | related to AP2 2 | chr3:4737616-4739000 REVERSE LENGTH=374	LOC_Os03g08500.1	8e-48	protein|AP2 domain containing protein, expressed
comp57631_c0_seq7	256.63	255.84	35.81	31.06	2.97812	7.77509	0	0	AT5G05410.2	2e-23	| Symbols: DREB2A, DREB2 | DRE-binding protein 2A | chr5:1602650-1603657 FORWARD LENGTH=302	LOC_Os05g27930.1	2e-62	protein|AP2 domain containing protein, expressed
comp50272_c1_seq1	2402.55	2423.34	333.9	304.32	2.95879	9.99932	0	0	AT3G26740.1	4e-17	| Symbols: CCL | CCR-like | chr3:9827868-9828461 FORWARD LENGTH=141	LOC_Os01g01340.1	3e-22	protein|light-induced protein 1-like, putative, expressed
comp49454_c1_seq1	654.2	606.32	81.07	87.27	2.94453	8.23137	0	0	AT4G34050.1	1e-137	| Symbols: CCoAOMT1 | S-adenosyl-L-methionine-dependent methyltransferases superfamily protein | chr4:16310844-16311973 FORWARD LENGTH=259	LOC_Os06g06980.1	2e-147	protein|caffeoyl-CoA O-methyltransferase, putative, expressed
comp57628_c1_seq2	270.41	250.65	36.29	33.95	2.93081	6.93173	0	0	AT2G03440.1	2e-09	| Symbols: NRP1, ATNRP1 | nodulin-related protein 1 | chr2:1039409-1039972 REVERSE LENGTH=187	LOC_Os10g18340.1	9e-37	protein|expressed protein
comp54560_c1_seq2	277.42	281.47	36.51	40.56	2.8983	8.13545	0	0	AT3G57540.1	2e-26	| Symbols: | Remorin family protein | chr3:21301623-21302924 REVERSE LENGTH=296	LOC_Os07g38170.1	3e-57	protein|remorin, putative, expressed
comp56965_c0_seq4	158.38	163.62	23.9	21.5	2.86616	6.39952	0	0	NA	NA	NA	NA	NA	NA
comp60786_c0_seq4	1825.81	1816.08	262.35	260.04	2.84165	9.15188	0	0	AT3G12580.1	5e-47	| Symbols: HSP70, ATHSP70 | heat shock protein 70 | chr3:3991487-3993689 REVERSE LENGTH=650	LOC_Os03g16860.1	7e-52	protein|DnaK family protein, putative, expressed
comp51358_c0_seq1	140.66	141.17	21.1	19.43	2.83733	6.2647	0	0	AT3G47160.1	3e-87	| Symbols: | RING/U-box superfamily protein | chr3:17360238-17361879 REVERSE LENGTH=245	LOC_Os10g30850.2	6e-145	protein|zinc finger, RING-type, putative, expressed
comp55357_c3_seq1	384.43	374.96	54.7	54.74	2.83476	9.54911	0	0	AT1G11310.1	4e-165	| Symbols: MLO2, ATMLO2, PMR2 | Seven transmembrane MLO family protein | chr1:3800899-3803870 REVERSE LENGTH=573	LOC_Os03g03700.1	0	protein|MLO domain containing protein, putative, expressed
comp52247_c1_seq10	86.87	88.26	13.39	12.08	2.82142	7.14782	0	0	AT2G07050.1	0	| Symbols: CAS1 | cycloartenol synthase 1 | chr2:2924629-2930295 FORWARD LENGTH=759	LOC_Os02g04710.1	0	protein|cycloartenol synthase, putative, expressed
comp57628_c1_seq1	2474.63	2597.12	381.81	356.92	2.81951	10.2867	0	0	AT2G03440.1	3e-10	| Symbols: NRP1, ATNRP1 | nodulin-related protein 1 | chr2:1039409-1039972 REVERSE LENGTH=187	LOC_Os10g18340.1	1e-34	protein|expressed protein
comp55264_c0_seq1	100.71	97.37	15.1	14.76	2.76937	6.21644	0	0	AT3G25070.1	4e-26	| Symbols: RIN4 | RPM1 interacting protein 4 | chr3:9132458-9133747 FORWARD LENGTH=211	LOC_Os03g63140.1	2e-27	protein|nitrate-induced NOI protein, expressed
comp48091_c0_seq1	314.73	310.61	50.87	43.72	2.7648	6.56399	0	0	AT1G04240.1	1e-13	| Symbols: SHY2, IAA3 | AUX/IAA transcriptional regulator family protein | chr1:1128564-1129319 REVERSE LENGTH=189	LOC_Os12g40900.1	3e-16	protein|OsIAA31 - Auxin-responsive Aux/IAA gene family member, expressed
comp51323_c0_seq2	417.83	411.67	63.79	64.86	2.72888	8.45799	0	0	AT5G57550.1	5e-138	| Symbols: XTR3, XTH25 | xyloglucan endotransglucosylase/hydrolase 25 | chr5:23305055-23306384 REVERSE LENGTH=284	LOC_Os06g48200.1	1e-173	protein|glycosyl hydrolases family 16, putative, expressed
comp51119_c2_seq1	3093.68	3339.27	512.86	486.53	2.72651	10.591	0	0	AT1G54290.1	7e-69	| Symbols: | Translation initiation factor SUI1 family protein | chr1:20268710-20269390 REVERSE LENGTH=113	LOC_Os01g58220.2	1e-75	protein|translation initiation factor SUI1, putative, expressed
comp59455_c0_seq1	77.35	75.51	11.56	12.41	2.71255	6.67288	0	0	AT3G53920.1	3e-63	| Symbols: SIGC, SIG3 | RNApolymerase sigma-subunit C | chr3:19961041-19963820 REVERSE LENGTH=571	LOC_Os05g51150.1	0	protein|RNA polymerase sigma factor, putative, expressed
comp60152_c1_seq3	69.32	67.28	10.68	11.06	2.69086	7.25493	0	0	AT5G47910.1	0	| Symbols: RBOHD, ATRBOHD | respiratory burst oxidase homologue D | chr5:19397585-19401768 FORWARD LENGTH=921	LOC_Os11g33120.1	0	protein|respiratory burst oxidase, putative, expressed
comp47888_c1_seq1	192.2	180.79	30.15	29.54	2.68356	6.892	0	0	AT4G08950.1	3e-107	| Symbols: EXO | Phosphate-responsive 1 family protein | chr4:5740378-5741322 FORWARD LENGTH=314	LOC_Os06g11660.1	3e-147	protein|phosphate-induced protein 1 conserved region domain containing protein, expressed
comp55186_c0_seq3	112.19	119.68	20.18	17.98	2.64344	6.90819	0	0	AT4G33920.1	1e-149	| Symbols: | Protein phosphatase 2C family protein | chr4:16260876-16262703 FORWARD LENGTH=380	LOC_Os03g55320.1	0	protein|protein phosphatase 2C, putative, expressed
comp49952_c0_seq1	130.52	132.55	23.15	22.79	2.55749	6.2546	0	0	AT1G73540.1	3e-35	| Symbols: atnudt21, NUDT21 | nudix hydrolase homolog 21 | chr1:27645880-27646571 REVERSE LENGTH=198	LOC_Os06g14420.1	9e-59	protein|hydrolase, NUDIX family, domain containing protein, expressed
comp56675_c0_seq1	71.35	74.9	12.73	12.98	2.54812	6.99317	0	0	AT2G25490.1	1e-166	| Symbols: EBF1, FBL6 | EIN3-binding F box protein 1 | chr2:10848018-10850275 REVERSE LENGTH=628	LOC_Os06g40360.1	0	protein|OsFBL30 - F-box domain and LRR containing protein, expressed
comp60546_c0_seq2	55.56	53.56	9.37	9.93	2.5392	6.56147	0	0	AT1G79620.1	0	| Symbols: | Leucine-rich repeat protein kinase family protein | chr1:29957633-29962174 REVERSE LENGTH=971	LOC_Os05g40770.1	0	protein|leucine-rich repeat family protein, putative, expressed
comp53279_c0_seq1	147.77	150.23	24.68	28.11	2.53674	6.50783	0	0	AT2G15890.1	1e-24	| Symbols: MEE14 | maternal effect embryo arrest 14 | chr2:6921196-6921978 REVERSE LENGTH=203	LOC_Os03g55670.1	3e-81	protein|expressed protein
comp60786_c0_seq3	841.55	795.16	142.43	149.75	2.52599	9.5155	0	0	AT5G02500.1	0	| Symbols: HSC70-1, HSP70-1, AT-HSC70-1, HSC70 | heat shock cognate protein 70-1 | chr5:554055-556334 REVERSE LENGTH=651	LOC_Os11g47760.4	0	protein|DnaK family protein, putative, expressed
comp57679_c1_seq1	74.97	76.68	13.25	13.87	2.52343	6.4433	0	0	AT5G10650.2	3e-31	| Symbols: | RING/U-box superfamily protein | chr5:3365237-3367263 REVERSE LENGTH=525	LOC_Os01g06590.2	5e-149	protein|zinc finger, C3HC4 type domain containing protein, expressed
comp59276_c1_seq3	1258.64	1273.09	224.63	231.68	2.51221	10.9194	0	0	AT2G46790.1	2e-58	| Symbols: APRR9, PRR9, TL1 | pseudo-response regulator 9 | chr2:19232874-19234901 FORWARD LENGTH=468	LOC_Os09g36220.2	0	protein|response regulator receiver domain containing protein, expressed
comp56969_c1_seq2	94.81	94.84	16.63	17.55	2.51201	6.89152	0	0	AT5G01850.1	4e-147	| Symbols: | Protein kinase superfamily protein | chr5:332829-334180 FORWARD LENGTH=333	LOC_Os03g60150.1	0	protein|protein kinase domain containing protein, expressed
comp60516_c2_seq2	85.92	83.48	14.96	15.9	2.49634	6.77068	0	0	AT1G07530.1	0	| Symbols: SCL14, ATGRAS2, GRAS2 | SCARECROW-like 14 | chr1:2313828-2316137 REVERSE LENGTH=769	LOC_Os01g62460.1	0	protein|ZOS1-16 - C2H2 zinc finger protein, expressed
comp51712_c0_seq1	305.6	299.63	57.18	56.34	2.4545	7.34705	0	0	AT5G01740.1	8e-18	| Symbols: | Nuclear transport factor 2 (NTF2) family protein | chr5:280793-281281 FORWARD LENGTH=162	LOC_Os05g27580.1	2e-25	protein|wound-induced protein WI12, putative, expressed
comp52552_c1_seq1	182.98	172.77	31.63	35.38	2.4482	6.84661	0	0	AT3G07600.1	2e-08	| Symbols: | Heavy metal transport/detoxification superfamily protein | chr3:2424300-2424954 REVERSE LENGTH=157	LOC_Os09g09930.1	2e-29	protein|heavy metal transport/detoxification protein, putative, expressed
comp51845_c0_seq3	153.58	159.88	31.65	27.57	2.44417	6.71308	0	0	AT5G44460.1	1e-39	| Symbols: CML43 | calmodulin like 43 | chr5:17917286-17917831 FORWARD LENGTH=181	LOC_Os03g21380.1	1e-78	protein|OsCML27 - Calmodulin-related calcium sensor protein, expressed
comp52227_c0_seq5	2898.7	2908.88	577.73	537.76	2.4204	10.383	0	0	AT2G21660.2	3e-41	| Symbols: ATGRP7, CCR2 | cold, circadian rhythm, and rna binding 2 | chr2:9265477-9266316 REVERSE LENGTH=159	LOC_Os03g46770.1	8e-46	protein|RNA recognition motif containing protein, expressed
comp61089_c0_seq2	215.4	220.36	42.75	43.28	2.38073	8.16423	0	0	AT4G35310.1	0	| Symbols: CPK5, ATCPK5 | calmodulin-domain protein kinase 5 | chr4:16802436-16804628 FORWARD LENGTH=556	LOC_Os04g49510.1	0	protein|CAMK_CAMK_like.27 - CAMK includes calcium/calmodulin depedent protein kinases, expressed
comp51830_c1_seq2	310.01	318.92	65.73	58.89	2.3755	6.58131	0	0	NA	NA	NA	LOC_Os02g44870.1	4e-11	protein|dehydrin, putative, expressed
comp52552_c1_seq2	476.49	455.9	92.03	93.66	2.36813	8.25421	0	0	AT3G07600.1	1e-08	| Symbols: | Heavy metal transport/detoxification superfamily protein | chr3:2424300-2424954 REVERSE LENGTH=157	LOC_Os09g09930.1	7e-30	protein|heavy metal transport/detoxification protein, putative, expressed
comp60578_c0_seq2	65.34	65.85	12.9	13.31	2.36337	6.65175	0	0	AT1G18700.1	9e-176	| Symbols: | DNAJ heat shock N-terminal domain-containing protein | chr1:6437591-6443046 FORWARD LENGTH=700	LOC_Os07g43870.2	0	protein|heat shock protein DnaJ, putative, expressed
comp53675_c0_seq21	418.71	423.73	82.55	85.9	2.3623	8.11857	0	0	NA	NA	NA	LOC_Os05g02780.4	7e-06	protein|glycine-rich protein A3, putative, expressed
comp60778_c2_seq2	97.96	99.89	19.45	20.2	2.35898	7.0701	0	0	AT4G17090.1	0	| Symbols: CT-BMY, BAM3, BMY8 | chloroplast beta-amylase | chr4:9605266-9607250 REVERSE LENGTH=548	LOC_Os10g41550.1	0	protein|beta-amylase, putative, expressed
comp60732_c0_seq1	129.59	134.91	26.13	27.84	2.33306	7.83765	0	0	AT2G46790.1	3e-54	| Symbols: APRR9, PRR9, TL1 | pseudo-response regulator 9 | chr2:19232874-19234901 FORWARD LENGTH=468	LOC_Os11g05930.1	0	protein|response regulator receiver domain containing protein, expressed
comp51167_c1_seq1	259.16	271.19	56.54	51.89	2.33041	6.80947	0	0	AT3G46460.1	5e-19	| Symbols: UBC13 | ubiquitin-conjugating enzyme 13 | chr3:17096120-17097315 REVERSE LENGTH=166	LOC_Os01g62244.3	2e-19	protein|ubiquitin-conjugating enzyme, putative, expressed
comp46445_c0_seq1	1302.58	1316.69	273.16	265.98	2.32058	9.45777	0	0	AT1G54290.1	2e-58	| Symbols: | Translation initiation factor SUI1 family protein | chr1:20268710-20269390 REVERSE LENGTH=113	LOC_Os07g34589.2	3e-66	protein|translation initiation factor SUI1, putative, expressed
comp60146_c0_seq2	225.58	230.53	47.94	47.17	2.30179	8.05801	0	0	AT1G22770.1	0	| Symbols: GI, FB | gigantea protein (GI) | chr1:8062398-8067447 FORWARD LENGTH=1173	LOC_Os01g08700.6	0	protein|GIGANTEA, putative, expressed
comp50508_c0_seq1	182.02	180.52	37.08	38.76	2.29702	7.04318	0	0	AT1G56220.4	3e-10	| Symbols: | Dormancy/auxin associated family protein | chr1:21043414-21044381 FORWARD LENGTH=109	LOC_Os09g26620.1	3e-29	protein|auxin-repressed protein, putative, expressed
comp51830_c0_seq2	672.96	630.63	132.57	141.72	2.28878	8.25141	0	0	NA	NA	NA	LOC_Os02g44870.1	6e-15	protein|dehydrin, putative, expressed
comp53837_c0_seq2	795.15	764.18	160.52	168.48	2.28489	9.29797	0	0	AT3G15840.1	9e-98	| Symbols: PIFI | post-illumination chlorophyll fluorescence increase | chr3:5356782-5358418 REVERSE LENGTH=268	LOC_Os03g38950.1	5e-133	protein|chloroplast post-illumination chlorophyll fluorescence increase protein, putative, expressed
comp51968_c0_seq1	197.95	197.8	41.87	41.89	2.28021	6.92627	0	0	AT3G22530.1	1e-19	| Symbols: | unknown protein; FUNCTIONS IN: molecular_function unknown; INVOLVED IN: biological_process unknown; LOCATED IN: plasma membrane; EXPRESSED IN: 25 plant structures; EXPRESSED DURING: 15 growth stages; BEST Arabidopsis thaliana protein match is: unknown protein (TAIR:AT4G14830.1); Has 77 Blast hits to 77 proteins in 12 species: Archae - 0; Bacteria - 0; Metazoa - 0; Fungi - 0; Plants -…	LOC_Os03g06390.1	4e-39	protein|expressed protein
comp60146_c0_seq10	92.75	91.94	19.23	20.21	2.26727	7.09808	0	0	AT1G22770.1	0	| Symbols: GI, FB | gigantea protein (GI) | chr1:8062398-8067447 FORWARD LENGTH=1173	LOC_Os01g08700.6	0	protein|GIGANTEA, putative, expressed
comp59210_c1_seq1	86.99	89.57	19.23	18.85	2.25319	7.0506	0	0	AT1G29880.1	0	| Symbols: | glycyl-tRNA synthetase / glycine--tRNA ligase | chr1:10459662-10462781 REVERSE LENGTH=729	LOC_Os04g32650.1	0	protein|tRNA synthetase class II core domain containing protein, expressed
comp59035_c0_seq1	813.64	836.71	181.41	180.37	2.22972	10.093	0	0	AT5G58380.1	0	| Symbols: CIPK10, PKS2, SIP1, SNRK3.8 | SOS3-interacting protein 1 | chr5:23597092-23598531 REVERSE LENGTH=479	LOC_Os07g48100.1	0	protein|CAMK_KIN1/SNF1/Nim1_like.31 - CAMK includes calcium/calmodulin depedent protein kinases, expressed
comp61201_c4_seq2	199.8	208.11	46.75	42.83	2.22715	7.25409	0	0	AT4G34120.1	2e-79	| Symbols: LEJ1, CDCP1 | Cystathionine beta-synthase (CBS) family protein | chr4:16341194-16342893 FORWARD LENGTH=238	LOC_Os09g02710.1	6e-93	protein|CBS domain containing membrane protein, putative, expressed
comp60942_c0_seq1	76.72	79.39	16.77	18.12	2.20161	6.92577	0	0	AT1G55020.1	0	| Symbols: LOX1, ATLOX1 | lipoxygenase 1 | chr1:20525798-20530143 FORWARD LENGTH=859	LOC_Os03g49380.1	0	protein|lipoxygenase, putative, expressed
comp55436_c0_seq1	537.89	532.61	115.93	123.71	2.19947	8.71095	0	0	AT1G08650.1	6e-79	| Symbols: PPCK1, ATPPCK1 | phosphoenolpyruvate carboxylase kinase 1 | chr1:2752206-2753232 FORWARD LENGTH=284	LOC_Os02g41580.1	1e-146	protein|CAMK_CAMK_like.14 - CAMK includes calcium/calmodulin depedent protein kinases, expressed
comp60786_c0_seq1	787.04	767.74	171.97	176.45	2.19792	10.083	0	0	AT5G02500.1	0	| Symbols: HSC70-1, HSP70-1, AT-HSC70-1, HSC70 | heat shock cognate protein 70-1 | chr5:554055-556334 REVERSE LENGTH=651	LOC_Os03g16860.1	0	protein|DnaK family protein, putative, expressed
comp61089_c0_seq1	144.85	145.59	32.9	32.56	2.18967	7.10076	0	0	AT4G35310.1	0	| Symbols: CPK5, ATCPK5 | calmodulin-domain protein kinase 5 | chr4:16802436-16804628 FORWARD LENGTH=556	LOC_Os04g49510.1	0	protein|CAMK_CAMK_like.27 - CAMK includes calcium/calmodulin depedent protein kinases, expressed
comp60742_c0_seq2	152.12	147.37	34.61	32.91	2.18915	7.80821	0	0	AT3G47420.1	0	| Symbols: ATPS3, PS3 | phosphate starvation-induced gene 3 | chr3:17472541-17474209 REVERSE LENGTH=523	LOC_Os08g06010.1	0	protein|transporter, major facilitator family, putative, expressed
comp60778_c2_seq1	361.6	365.18	84.89	83.22	2.15227	9.01356	0	0	AT4G17090.1	0	| Symbols: CT-BMY, BAM3, BMY8 | chloroplast beta-amylase | chr4:9605266-9607250 REVERSE LENGTH=548	LOC_Os10g41550.1	0	protein|beta-amylase, putative, expressed
comp58922_c0_seq2	1015.91	1033.7	243.28	236.86	2.13399	9.98798	0	0	AT3G44110.1	0	| Symbols: ATJ3, ATJ | DNAJ homologue 3 | chr3:15869115-15871059 REVERSE LENGTH=420	LOC_Os03g57340.1	0	protein|chaperone protein dnaJ, putative, expressed
comp58311_c0_seq1	128.72	126.31	30.49	29.31	2.13234	7.34042	0	0	AT5G17330.1	0	| Symbols: GAD, GAD1 | glutamate decarboxylase | chr5:5711141-5714839 FORWARD LENGTH=502	LOC_Os03g51080.1	0	protein|glutamate decarboxylase, putative, expressed
comp61498_c0_seq2	52.67	53.05	12.77	12.06	2.13027	6.82558	0	0	AT1G53440.1	0	| Symbols: | Leucine-rich repeat transmembrane protein kinase | chr1:19945959-19951562 FORWARD LENGTH=1035	LOC_Os02g13850.1	0	protein|leucine-rich repeat-containing protein kinase family protein, putative, expressed
comp62005_c1_seq3	545.37	547.08	128.37	134.49	2.09539	10.6177	0	0	AT5G53460.3	0	| Symbols: GLT1 | NADH-dependent glutamate synthase 1 | chr5:21700518-21709629 FORWARD LENGTH=2208	LOC_Os05g48200.1	0	protein|glutamate synthase, chloroplast precursor, putative, expressed
comp55144_c0_seq1	263.91	265.69	63.93	64.89	2.07971	8.44413	0	0	AT5G08500.1	0	| Symbols: | Transmembrane CLPTM1 family protein | chr5:2748261-2751590 FORWARD LENGTH=590	LOC_Os04g36050.1	0	protein|cleft lip and palate transmembrane protein 1, putative, expressed
comp49278_c0_seq1	274.41	287.17	69.07	67.99	2.07489	7.3671	0	0	AT5G56550.1	1e-09	| Symbols: OXS3, ATOXS3 | oxidative stress 3 | chr5:22895847-22896502 REVERSE LENGTH=172	LOC_Os01g53730.1	7e-75	protein|expressed protein
comp60146_c0_seq3	93.85	91.42	23.22	24.19	2.00607	7.19208	0	0	AT1G22770.1	0	| Symbols: GI, FB | gigantea protein (GI) | chr1:8062398-8067447 FORWARD LENGTH=1173	LOC_Os01g08700.6	0	protein|GIGANTEA, putative, expressed
comp61928_c0_seq7	262.62	263.48	67.2	68.98	1.98992	7.92568	0	0	AT5G56030.1	0	| Symbols: HSP81-2, ERD8, HSP90.2, AtHsp90.2 | heat shock protein 81-2 | chr5:22686923-22689433 FORWARD LENGTH=699	LOC_Os08g39140.4	0	protein|heat shock protein, putative, expressed
comp59491_c0_seq1	173.15	164.92	44.76	43.9	1.97098	8.05852	0	0	AT1G50600.1	0	| Symbols: SCL5 | scarecrow-like 5 | chr1:18737398-18739547 REVERSE LENGTH=597	LOC_Os07g39470.1	0	protein|gibberellin response modulator protein, putative, expressed
comp58523_c1_seq2	535.41	545.42	140.4	144.31	1.96469	8.46806	0	0	AT5G66110.1	1e-64	| Symbols: HIPP27 | Heavy metal transport/detoxification superfamily protein | chr5:26430245-26430778 FORWARD LENGTH=147	LOC_Os04g17100.1	2e-102	protein|heavy metal-associated domain containing protein, expressed
comp58058_c0_seq1	191.22	195.36	52.33	51.61	1.93513	8.21796	0	0	AT2G05710.1	0	| Symbols: ACO3 | aconitase 3 | chr2:2141591-2146350 FORWARD LENGTH=990	LOC_Os03g04410.1	0	protein|aconitate hydratase protein, putative, expressed
comp52227_c0_seq8	774.08	780.8	202.08	216.5	1.93343	8.74493	0	0	AT4G39260.3	2e-41	| Symbols: CCR1, ATGRP8, GR-RBP8, GRP8 | cold, circadian rhythm, and RNA binding 1 | chr4:18274166-18274958 REVERSE LENGTH=92	LOC_Os12g43600.1	4e-47	protein|RNA recognition motif containing protein, expressed
comp51957_c0_seq1	186.11	187.82	50.34	51.32	1.91899	7.65745	0	0	AT3G12630.1	2e-36	| Symbols: | A20/AN1-like zinc finger family protein | chr3:4012707-4013189 FORWARD LENGTH=160	LOC_Os08g39450.1	2e-60	protein|AN1-like zinc finger domain containing protein, expressed
comp58650_c0_seq1	409.42	406.59	111.19	110.91	1.91752	8.73775	0	0	AT1G78290.3	9e-180	| Symbols: | Protein kinase superfamily protein | chr1:29457457-29458909 REVERSE LENGTH=343	LOC_Os07g42940.1	0	protein|CAMK_CAMK_like.7 - CAMK includes calcium/calmodulin depedent protein kinases, expressed
comp51211_c0_seq1	1636.75	1664.14	463.92	454.75	1.88541	9.70733	0	0	AT5G23750.2	2e-24	| Symbols: | Remorin family protein | chr5:8010004-8011453 REVERSE LENGTH=201	LOC_Os04g45070.1	2e-45	protein|remorin, putative, expressed
comp52178_c0_seq1	236.69	227.77	64.61	65.38	1.87715	7.9177	0	0	AT3G25790.1	1e-29	| Symbols: | myb-like transcription factor family protein | chr3:9413196-9414951 FORWARD LENGTH=357	LOC_Os03g55590.1	1e-66	protein|MYB family transcription factor, putative, expressed
comp61399_c0_seq2	203.14	199.97	57.82	55.65	1.86898	8.83981	0	0	AT2G05710.1	0	| Symbols: ACO3 | aconitase 3 | chr2:2141591-2146350 FORWARD LENGTH=990	LOC_Os08g09200.1	0	protein|aconitate hydratase protein, putative, expressed
comp51294_c0_seq1	2426.09	2439.61	716.32	699.37	1.82131	10.7303	0	0	AT1G20693.3	5e-17	| Symbols: HMGB2, HMG BETA 1, NFD2, NFD02 | high mobility group B2 | chr1:7177282-7178487 FORWARD LENGTH=143	LOC_Os06g51220.4	2e-36	protein|HMG1/2, putative, expressed
comp61321_c1_seq1	293.35	289.36	85.34	85.75	1.8081	9.25426	0	0	AT5G62000.3	0	| Symbols: ARF2, ARF1-BP, HSS, ORE14 | auxin response factor 2 | chr5:24910859-24914680 FORWARD LENGTH=859	LOC_Os01g70270.2	0	protein|auxin response factor, putative, expressed
comp57193_c0_seq4	213.73	207.72	62.15	63.71	1.78365	8.21939	0	0	AT1G53210.1	0	| Symbols: | sodium/calcium exchanger family protein / calcium-binding EF hand family protein | chr1:19844790-19847533 FORWARD LENGTH=585	LOC_Os01g11414.1	0	protein|sodium/calcium exchanger protein, putative, expressed
comp61794_c0_seq1	100.98	104.47	31.99	33.6	1.68725	8.75696	0	0	AT4G35800.1	0	| Symbols: NRPB1, RPB1, RNA_POL_II_LSRNA_POL_II_LS, RNA_POL_II_LS | RNA polymerase II large subunit | chr4:16961115-16967892 REVERSE LENGTH=1839	LOC_Os05g05860.1	0	protein|retrotransposon protein, putative, unclassified, expressed
comp60261_c0_seq1	310.05	305.48	104.48	108.07	1.57421	9.14403	0	0	AT2G46500.2	0	| Symbols: ATPI4K GAMMA 4, UBDK GAMMA 4, PI4K GAMMA 4 | phosphoinositide 4-kinase gamma 4 | chr2:19086741-19088534 REVERSE LENGTH=566	LOC_Os06g23290.5	0	protein|phosphatidylinositol 3- and 4-kinase family protein, putative, expressed
comp54004_c0_seq1	497.99	487.74	177.54	182.22	1.49429	9.09017	0	0	AT5G60360.1	0	| Symbols: SAG2, AALP, ALP | aleurain-like protease | chr5:24280044-24282152 FORWARD LENGTH=358	LOC_Os09g27030.2	0	protein|oryzain gamma chain precursor, putative, expressed
comp52084_c0_seq1	1167.74	1185.59	432.09	443.9	1.46592	9.62722	0	0	NA	NA	NA	NA	NA	NA
comp53777_c0_seq3	187.9	198.62	46.74	43.48	2.13923	7.49418	8.89318162514244e-323	5.62246704967339e-321	AT1G65930.1	0	| Symbols: cICDH | cytosolic NADP+-dependent isocitrate dehydrogenase | chr1:24539088-24541861 FORWARD LENGTH=410	LOC_Os05g49760.1	0	protein|dehydrogenase, putative, expressed
comp57674_c2_seq24	145.22	145.28	39.79	36.59	1.96724	7.86416	2.17388884170148e-322	1.36905590462609e-320	AT2G28550.3	2e-70	| Symbols: RAP2.7 | related to AP2.7 | chr2:12226168-12228251 REVERSE LENGTH=464	LOC_Os05g03040.2	2e-93	protein|AP2 domain containing protein, expressed
comp61335_c0_seq1	79.88	83.15	13.06	12.92	2.68966	6.18565	4.79673513577891e-319	2.99883469715343e-317	AT2G25620.1	8e-121	| Symbols: AtDBP1, DBP1 | DNA-binding protein phosphatase 1 | chr2:10903154-10904978 REVERSE LENGTH=392	LOC_Os02g55560.1	0	protein|protein phosphatase 2C, putative, expressed
comp48450_c0_seq1	71.74	75.45	3.74	4.09	4.26999	5.26193	3.89295073115443e-318	2.42495437664316e-316	NA	NA	NA	LOC_Os03g42600.1	1e-06	protein|expressed protein
comp56413_c0_seq5	149.99	136.66	18.94	20.02	2.91888	6.33412	5.83266431430267e-317	3.60698699283518e-315	AT1G13340.1	2e-41	| Symbols: | Regulator of Vps4 activity in the MVB pathway protein | chr1:4569622-4571043 REVERSE LENGTH=409	LOC_Os03g50210.1	3e-85	protein|DUF292 domain containing protein, expressed
comp59705_c0_seq1	79.21	78.34	20.02	20.27	2.00738	6.91219	7.40217055649689e-317	4.5611216422493e-315	AT3G22330.1	0	| Symbols: PMH2, ATRH53 | putative mitochondrial RNA helicase 2 | chr3:7892641-7895145 FORWARD LENGTH=616	LOC_Os12g41715.1	0	protein|DEAD-box ATP-dependent RNA helicase, putative, expressed
comp48944_c1_seq1	250.96	222.79	8.2	6.74	5.02301	5.37642	5.67482837385246e-316	3.48422258239023e-314	AT2G23810.1	3e-19	| Symbols: TET8 | tetraspanin8 | chr2:10135859-10137352 REVERSE LENGTH=273	LOC_Os08g34460.1	2e-27	protein|tetraspanin family protein, putative, expressed
comp59276_c1_seq2	84.37	96.33	9.12	8.22	3.42159	6.29954	3.72705421344612e-315	2.28015852417059e-313	AT2G46670.1	3e-20	| Symbols: | CCT motif family protein | chr2:19164589-19165233 REVERSE LENGTH=183	LOC_Os09g36220.2	1e-98	protein|response regulator receiver domain containing protein, expressed
comp54064_c0_seq1	106.99	102.48	24.96	24.46	2.12346	6.83436	1.74991945263688e-313	1.06298298665497e-311	AT3G09085.1	3e-28	| Symbols: | Protein of unknown function (DUF962) | chr3:2782238-2782576 FORWARD LENGTH=112	LOC_Os03g15920.1	1e-77	protein|expressed protein
comp61830_c1_seq8	17.21	18.5	2.27	2.34	2.9947	6.05544	1.55425986892231e-312	9.37481392768993e-311	AT3G14460.1	1e-54	| Symbols: | LRR and NB-ARC domains-containing disease resistance protein | chr3:4851990-4856264 REVERSE LENGTH=1424	LOC_Os01g02250.1	0	protein|RGA-1, putative, expressed
comp51307_c0_seq1	76.03	72.1	4.97	3.83	4.11129	5.40905	3.94189251806211e-312	2.36100065854558e-310	AT5G01740.1	1e-21	| Symbols: | Nuclear transport factor 2 (NTF2) family protein | chr5:280793-281281 FORWARD LENGTH=162	LOC_Os05g27580.1	3e-70	protein|wound-induced protein WI12, putative, expressed
comp58066_c0_seq2	54.06	50.67	2.75	1.72	4.58826	5.26378	8.75719987167247e-312	5.22685832061845e-310	AT1G05710.5	3e-38	| Symbols: | basic helix-loop-helix (bHLH) DNA-binding superfamily protein | chr1:1716198-1717023 FORWARD LENGTH=149	LOC_Os04g41570.1	1e-95	protein|ethylene-responsive protein related, putative, expressed
comp42867_c0_seq1	133.46	133.3	4.2	2.96	5.25265	5.00141	6.5991317337082e-310	3.92510856244519e-308	AT1G18530.1	1e-43	| Symbols: | EF hand calcium-binding protein family | chr1:6376783-6377256 FORWARD LENGTH=157	LOC_Os05g50180.1	7e-72	protein|OsCML14 - Calmodulin-related calcium sensor protein, expressed
comp61412_c0_seq1	73.77	76.27	19.72	20.8	1.92881	7.42562	3.3064392265472e-309	1.95983750694649e-307	AT1G75660.1	0	| Symbols: XRN3, AtXRN3 | 5'-3' exoribonuclease 3 | chr1:28408289-28414825 FORWARD LENGTH=1020	LOC_Os01g65220.1	0	protein|XRN 5'-3' exonuclease N-terminus domain containing protein, expressed
comp61318_c2_seq1	162.26	162.18	46.54	44.78	1.86904	7.32449	1.40754217363352e-308	8.25725939532266e-307	AT5G62740.1	0	| Symbols: HIR1, ATHIR1 | SPFH/Band 7/PHB domain-containing membrane-associated protein family | chr5:25201320-25202535 FORWARD LENGTH=286	LOC_Os08g30790.2	0	protein|hypersensitive-induced response protein, putative, expressed
comp56663_c5_seq9	204.93	220.26	16.86	16.81	3.69718	5.58328	3.54797137004601e-308	2.07429179416001e-306	AT1G24620.1	8e-23	| Symbols: | EF hand calcium-binding protein family | chr1:8723893-8724453 REVERSE LENGTH=186	LOC_Os01g72100.1	3e-56	protein|OsCML10 - Calmodulin-related calcium sensor protein, expressed
comp54345_c0_seq2	465.91	480.91	177.13	174.96	1.46733	9.33453	5.30393251219002e-308	3.09035251475561e-306	AT5G21326.1	0	| Symbols: | Ca2+regulated serine-threonine protein kinase family protein | chr5:7218081-7221743 FORWARD LENGTH=439	LOC_Os03g20380.1	0	protein|CAMK_KIN1/SNF1/Nim1_like.2 - CAMK includes calcium/calmodulin depedent protein kinases, expressed
comp57488_c1_seq4	129.7	124.55	31.16	30.22	2.09047	6.85968	1.94300317963275e-307	1.12825913447827e-305	AT1G71695.1	4e-113	| Symbols: | Peroxidase superfamily protein | chr1:26964359-26966557 FORWARD LENGTH=358	LOC_Os01g73200.1	2e-142	protein|peroxidase precursor, putative, expressed
comp62005_c1_seq5	201.24	192.93	42.74	48.49	2.15129	8.58441	8.40280930707672e-307	4.86284200777784e-305	AT5G53460.3	0	| Symbols: GLT1 | NADH-dependent glutamate synthase 1 | chr5:21700518-21709629 FORWARD LENGTH=2208	LOC_Os05g48200.1	0	protein|glutamate synthase, chloroplast precursor, putative, expressed
comp61054_c0_seq4	96.77	89.77	22.23	22.39	2.10369	7.4414	3.19228993748438e-306	1.8412096508117e-304	NA	NA	NA	LOC_Os01g49310.1	0	protein|expressed protein
comp60346_c0_seq2	118.14	116.15	33.95	34.8	1.80902	7.43513	3.00096102037916e-304	1.72504906976829e-302	AT5G48150.2	1e-175	| Symbols: PAT1 | GRAS family transcription factor | chr5:19522497-19524053 REVERSE LENGTH=490	LOC_Os07g36170.2	0	protein|chitin-inducible gibberellin-responsive protein, putative, expressed
comp58350_c5_seq4	278.85	286.15	72.22	64.79	2.08407	7.61362	1.18543003633422e-302	6.76880550746841e-301	AT5G01750.2	3e-62	| Symbols: | Protein of unknown function (DUF567) | chr5:290034-291109 FORWARD LENGTH=217	LOC_Os07g12730.1	3e-74	protein|DUF567 domain containing protein, putative, expressed
comp60081_c0_seq1	205.97	174.11	2.63	3.62	5.95601	5.3304	7.41170114529558e-299	4.21802128302037e-297	NA	NA	NA	NA	NA	NA
comp55072_c3_seq1	97.55	107.95	4.12	5.62	4.43654	5.39727	7.54664767284377e-296	4.26647111009286e-294	NA	NA	NA	LOC_Os04g52090.1	8e-06	protein|AP2 domain containing protein, expressed
comp52178_c0_seq6	71.86	74.15	13.88	13.92	2.43286	6.25185	1.80325486652655e-293	1.01277888077376e-291	AT3G25790.1	2e-22	| Symbols: | myb-like transcription factor family protein | chr3:9413196-9414951 FORWARD LENGTH=357	LOC_Os03g55590.1	6e-51	protein|MYB family transcription factor, putative, expressed
comp61312_c0_seq5	481.05	492.94	185.58	178.79	1.45861	10.0075	1.9376076790989e-293	1.08468037722105e-291	AT1G56070.1	0	| Symbols: LOS1 | Ribosomal protein S5/Elongation factor G/III/V family protein | chr1:20968245-20971077 REVERSE LENGTH=843	LOC_Os04g02820.2	0	protein|elongation factor, putative, expressed
comp52638_c1_seq1	170.73	165.34	17.77	23.73	3.05684	6.15235	2.79849327820868e-290	1.54142089568215e-288	AT4G03290.1	2e-53	| Symbols: | EF hand calcium-binding protein family | chr4:1442813-1443277 FORWARD LENGTH=154	LOC_Os04g41540.1	7e-80	protein|OsCML22 - Calmodulin-related calcium sensor protein, expressed
comp50649_c0_seq7	113.72	104.35	12.77	15.82	2.97062	6.4612	7.85242828714524e-290	4.31128514611532e-288	AT1G06250.1	2e-41	| Symbols: | alpha/beta-Hydrolases superfamily protein | chr1:1913339-1914850 REVERSE LENGTH=423	LOC_Os05g49840.1	6e-55	protein|phospholipase, putative, expressed
comp61337_c1_seq1	158.28	153.74	55.35	56.93	1.51473	8.5005	7.50355578998015e-288	4.10657861604984e-286	AT5G57710.1	3e-169	| Symbols: | Double Clp-N motif-containing P-loop nucleoside triphosphate hydrolases superfamily protein | chr5:23384794-23388052 FORWARD LENGTH=990	LOC_Os08g15230.1	0	protein|heat shock protein-related, putative, expressed
comp50809_c0_seq2	707.66	726.85	283.83	278.55	1.39112	9.41816	1.01766657934146e-284	5.55179251723541e-283	AT3G02520.1	5e-154	| Symbols: GRF7, GF14 NU | general regulatory factor 7 | chr3:526800-527915 REVERSE LENGTH=265	LOC_Os04g38870.3	6e-176	protein|14-3-3 protein, putative, expressed
comp50275_c0_seq5	100.38	109.5	5.35	5.1	4.36431	5.18496	1.46633805246033e-284	7.97408598052238e-283	AT5G49480.1	5e-25	| Symbols: ATCP1, CP1 | Ca2+-binding protein 1 | chr5:20070812-20071294 FORWARD LENGTH=160	LOC_Os03g19720.1	1e-40	protein|EF hand family protein, putative, expressed
comp61291_c0_seq1	58.11	57.36	14.14	15.36	2.0084	6.83465	6.85939272901749e-284	3.71839865341992e-282	AT2G18700.1	0	| Symbols: ATTPS11, TPS11, ATTPSB | trehalose phosphatase/synthase 11 | chr2:8109043-8111799 FORWARD LENGTH=862	LOC_Os02g54820.2	0	protein|trehalose-6-phosphate synthase, putative, expressed
comp50066_c0_seq1	176.78	163.47	27.15	30.28	2.60617	6.45011	1.10633591427255e-283	5.97840195946017e-282	NA	NA	NA	NA	NA	NA
comp61291_c0_seq2	38.64	38.15	8.92	9.37	2.11011	6.40566	3.58165114296791e-281	1.92331298053418e-279	AT2G18700.1	0	| Symbols: ATTPS11, TPS11, ATTPSB | trehalose phosphatase/synthase 11 | chr2:8109043-8111799 FORWARD LENGTH=862	LOC_Os02g54820.3	0	protein|trehalose-6-phosphate synthase, putative, expressed
comp55424_c1_seq1	2072.25	1696.86	176.57	201.84	3.35628	8.08342	5.78592383441131e-279	3.0972773526083e-277	NA	NA	NA	LOC_Os07g34570.2	3e-15	protein|FAD dependent oxidoreductase domain containing protein, expressed
comp52673_c0_seq4	977.67	953.98	374.28	385.13	1.38705	9.26607	6.27353454381493e-279	3.34783946216666e-277	NA	NA	NA	LOC_Os01g73250.1	4e-09	protein|abscisic stress-ripening, putative, expressed
comp51430_c0_seq1	89.9	79.96	3.72	4.27	4.44543	5.27071	7.93639523970101e-278	4.2220636787602e-276	AT5G03380.1	1e-15	| Symbols: | Heavy metal transport/detoxification superfamily protein | chr5:832400-834301 REVERSE LENGTH=392	LOC_Os03g05750.1	3e-41	protein|heavy-metal-associated domain-containing protein, putative, expressed
comp60742_c0_seq4	110.91	110.42	26.06	29.6	2.03138	7.37983	5.63451868081062e-275	2.96982476930111e-273	AT3G47420.1	0	| Symbols: ATPS3, PS3 | phosphate starvation-induced gene 3 | chr3:17472541-17474209 REVERSE LENGTH=523	LOC_Os08g06010.1	0	protein|transporter, major facilitator family, putative, expressed
comp57399_c0_seq3	84.64	77.95	17.5	16.44	2.29978	6.62905	5.76892946687813e-275	3.03134238550989e-273	AT1G11910.1	0	| Symbols: APA1, ATAPA1 | aspartic proteinase A1 | chr1:4017119-4019874 REVERSE LENGTH=506	LOC_Os05g04630.5	0	protein|retrotransposon protein, putative, SINE subclass, expressed
comp52643_c1_seq1	58.87	55.3	4.63	4.46	3.68886	5.36678	1.61471742982622e-274	8.45874910486945e-273	AT4G11280.1	0	| Symbols: ACS6, ATACS6 | 1-aminocyclopropane-1-carboxylic acid (acc) synthase 6 | chr4:6864168-6865922 FORWARD LENGTH=495	LOC_Os04g48850.1	0	protein|aminotransferase, classes I and II, domain containing protein, expressed
comp59551_c0_seq1	73.25	70.29	8.16	10.11	3.01222	5.86364	2.4668695445714e-274	1.28833766153988e-272	AT1G70090.2	2e-138	| Symbols: GATL9, LGT8 | glucosyl transferase family 8 | chr1:26400927-26402099 FORWARD LENGTH=390	LOC_Os02g50600.1	0	protein|glycosyl transferase 8 domain containing protein, putative, expressed
comp60278_c0_seq2	24.34	25.32	2.89	3.48	3.00365	5.80525	1.40190168651622e-273	7.29926318845678e-272	AT3G14470.1	8e-106	| Symbols: | NB-ARC domain-containing disease resistance protein | chr3:4857940-4861104 FORWARD LENGTH=1054	LOC_Os05g34220.1	0	protein|vrga1, putative, expressed
comp48450_c0_seq2	189.96	228.45	13.35	14.57	3.9448	6.02888	2.97151311327113e-271	1.54248544334347e-269	NA	NA	NA	LOC_Os03g42600.1	2e-06	protein|expressed protein
comp55059_c0_seq4	80.09	76.84	3.87	4.14	4.32876	5.05075	2.77228045809126e-269	1.43471795308469e-267	AT1G04240.1	2e-47	| Symbols: SHY2, IAA3 | AUX/IAA transcriptional regulator family protein | chr1:1128564-1129319 REVERSE LENGTH=189	LOC_Os07g08460.1	2e-64	protein|OsIAA24 - Auxin-responsive Aux/IAA gene family member, expressed
comp61485_c1_seq1	325.55	337.44	133.67	131.57	1.36182	10.0061	5.0318798945697e-269	2.59626815042105e-267	AT5G42390.1	0	| Symbols: | Insulinase (Peptidase family M16) family protein | chr5:16945308-16952647 FORWARD LENGTH=1265	LOC_Os06g41990.1	0	protein|M16 domain containing zinc peptidase, putative, expressed
comp50639_c0_seq1	259.78	234.06	54.45	54.75	2.21696	7.19363	2.35744283611898e-266	1.2090717300215e-264	AT3G32930.1	7e-77	| Symbols: | unknown protein; FUNCTIONS IN: molecular_function unknown; INVOLVED IN: biological_process unknown; LOCATED IN: chloroplast envelope; EXPRESSED IN: 22 plant structures; EXPRESSED DURING: 13 growth stages; Has 57 Blast hits to 57 proteins in 11 species: Archae - 0; Bacteria - 0; Metazoa - 0; Fungi - 0; Plants - 57; Viruses - 0; Other Eukaryotes - 0 (source: NCBI BLink). | chr3:1348959…	LOC_Os07g41710.2	3e-116	protein|expressed protein
comp57975_c0_seq19	70.37	63.08	5.68	5.78	3.57987	5.5916	3.82142254469357e-265	1.95405875195823e-263	AT1G67100.1	2e-55	| Symbols: LBD40 | LOB domain-containing protein 40 | chr1:25053801-25054659 FORWARD LENGTH=233	LOC_Os01g32770.1	5e-73	protein|DUF260 domain containing protein, putative, expressed
comp59442_c2_seq4	169.3	174.08	52.66	50.63	1.77327	7.2976	7.90864756647462e-265	4.03199800040804e-263	AT1G80130.1	1e-34	| Symbols: | Tetratricopeptide repeat (TPR)-like superfamily protein | chr1:30141250-30142478 REVERSE LENGTH=305	LOC_Os06g40440.1	4e-57	protein|expressed protein
comp54489_c2_seq2	43.26	42.99	1.55	1.84	4.70586	4.91801	9.93450410981775e-265	5.04979392881834e-263	AT3G20810.3	2e-131	| Symbols: JMJD5 | 2-oxoglutarate (2OG) and Fe(II)-dependent oxygenase superfamily protein | chr3:7275814-7278182 FORWARD LENGTH=398	LOC_Os09g31380.1	5e-149	protein|jmjC domain-containing protein 5, putative, expressed
comp59543_c0_seq15	101.99	99.27	31.89	31.99	1.69554	7.40767	1.32122233823743e-263	6.67626508967761e-262	AT1G36370.1	0	| Symbols: SHM7 | serine hydroxymethyltransferase 7 | chr1:13696240-13698576 REVERSE LENGTH=598	LOC_Os01g65410.1	0	protein|serine hydroxymethyltransferase, mitochondrial precursor, putative, expressed
comp55799_c0_seq6	31.58	35.03	3.16	2.89	3.50134	5.61546	2.63959482284987e-263	1.3259900092498e-261	AT5G62740.1	5e-160	| Symbols: HIR1, ATHIR1 | SPFH/Band 7/PHB domain-containing membrane-associated protein family | chr5:25201320-25202535 FORWARD LENGTH=286	LOC_Os05g51420.2	1e-177	protein|hypersensitive-induced response protein, putative, expressed
comp53799_c0_seq1	125.78	125.14	37.99	39.17	1.74137	7.16101	1.09048259424945e-262	5.46197860803893e-261	AT2G43750.2	3e-168	| Symbols: OASB | O-acetylserine (thiol) lyase B | chr2:18129604-18132322 REVERSE LENGTH=392	LOC_Os01g74650.3	0	protein|cysteine synthase, mitochondrial precursor, putative, expressed
comp48475_c0_seq1	106.92	106.16	5.59	6.83	4.13706	5.05414	2.72513442600592e-262	1.36097821333765e-260	AT4G13010.1	1e-42	| Symbols: | Oxidoreductase, zinc-binding dehydrogenase family protein | chr4:7600682-7602567 FORWARD LENGTH=329	LOC_Os09g32570.1	9e-67	protein|alcohol dehydrogenase GroES-like domain containing protein, expressed
comp56965_c0_seq2	151.54	166.36	27.69	28.36	2.54372	6.33333	6.84911190052949e-262	3.41061880395553e-260	NA	NA	NA	NA	NA	NA
comp53970_c0_seq1	140.4	144.79	46.12	45.52	1.67804	7.51857	1.28861736859479e-260	6.39826536928371e-259	AT3G26420.1	5e-44	| Symbols: ATRZ-1A | RNA-binding (RRM/RBD/RNP motifs) family protein with retrovirus zinc finger-like domain | chr3:9671953-9673055 FORWARD LENGTH=245	LOC_Os03g61990.3	4e-52	protein|glycine-rich RNA-binding protein 7, putative, expressed
comp54287_c3_seq7	66.87	62.14	6.64	4.58	3.56344	5.70963	3.2806998857056e-260	1.62423089717159e-258	AT1G68840.2	4e-95	| Symbols: RAV2, AtRAV2 | related to ABI3/VP1 2 | chr1:25880442-25881500 FORWARD LENGTH=352	LOC_Os01g04800.1	3e-117	protein|B3 DNA binding domain containing protein, expressed
comp61685_c0_seq2	92.84	89.38	30.4	30.17	1.62899	7.8409	4.10709423836852e-258	2.01012926580722e-256	AT1G73390.3	5e-174	| Symbols: | Endosomal targeting BRO1-like domain-containing protein | chr1:27591079-27594148 REVERSE LENGTH=419	LOC_Os04g44530.4	0	protein|expressed protein
comp61527_c2_seq1	36.02	36.3	9.25	9.06	2.02163	6.3236	2.01928704202971e-256	9.85481111964929e-255	AT3G18110.1	0	| Symbols: EMB1270 | Pentatricopeptide repeat (PPR) superfamily protein | chr3:6204940-6209691 REVERSE LENGTH=1440	LOC_Os06g09880.1	0	protein|EMB1270, putative, expressed
comp58066_c0_seq4	84.46	82.9	12.44	15.23	2.63574	6.06087	3.37938634499943e-255	1.64457068437046e-253	AT1G05710.5	3e-38	| Symbols: | basic helix-loop-helix (bHLH) DNA-binding superfamily protein | chr1:1716198-1717023 FORWARD LENGTH=149	LOC_Os04g41570.1	8e-97	protein|ethylene-responsive protein related, putative, expressed
comp61330_c0_seq25	45.28	46.2	10.57	11.36	2.10061	6.24417	1.71899039319597e-254	8.3181653772449e-253	AT4G10540.1	6e-180	| Symbols: | Subtilase family protein | chr4:6512515-6515743 REVERSE LENGTH=775	LOC_Os02g16940.1	0	protein|OsSub13 - Putative Subtilisin homologue, expressed
comp50886_c0_seq1	107.44	116.27	8.71	10.08	3.61204	5.36502	4.05502733320269e-253	1.95119714094837e-251	AT2G44310.1	3e-18	| Symbols: | Calcium-binding EF-hand family protein | chr2:18309285-18309713 FORWARD LENGTH=142	LOC_Os09g30490.1	4e-44	protein|EF hand family protein, expressed
comp56841_c0_seq3	30.81	30.84	3.61	3.69	3.11714	5.42159	5.03799100833644e-252	2.41738896282362e-250	AT1G70820.1	0	| Symbols: | phosphoglucomutase, putative / glucose phosphomutase, putative | chr1:26705594-26708034 FORWARD LENGTH=615	LOC_Os06g28194.1	0	protein|expressed protein
comp61559_c3_seq2	79.98	80.6	27.98	28.18	1.55576	7.6411	3.41372991006014e-250	1.61986685205901e-248	AT2G17290.1	0	| Symbols: CPK6, ATCDPK3, ATCPK6 | Calcium-dependent protein kinase family protein | chr2:7517005-7519239 FORWARD LENGTH=544	LOC_Os03g03660.3	0	protein|CAMK_CAMK_like.17 - CAMK includes calcium/calmodulin depedent protein kinases, expressed
comp48091_c1_seq1	292.94	278.55	52.43	58.06	2.41043	6.1686	4.09160984819863e-250	1.93616786463101e-248	NA	NA	NA	NA	NA	NA
comp60823_c0_seq2	36.47	33.03	3.75	3.05	3.39344	5.64737	1.38693998047017e-247	6.52700051248739e-246	AT5G61380.1	4e-103	| Symbols: TOC1, APRR1, PRR1, AtTOC1 | CCT motif -containing response regulator protein | chr5:24675540-24678176 FORWARD LENGTH=618	LOC_Os02g40510.1	0	protein|response regulator receiver domain containing protein, expressed
comp55924_c0_seq1	174.37	166.38	43.07	45.75	1.97952	6.63798	2.04435661381433e-247	9.59447364236697e-246	AT2G47520.1	2e-06	| Symbols: HRE2 | Integrase-type DNA-binding superfamily protein | chr2:19502891-19503490 REVERSE LENGTH=171	LOC_Os01g04020.2	7e-13	protein|AP2 domain containing protein, expressed
comp59942_c0_seq1	59.17	55.34	13.58	14.38	2.07377	6.59022	3.88661283600075e-247	1.8190622371774e-245	AT1G11390.1	0	| Symbols: | Protein kinase superfamily protein | chr1:3834762-3837305 REVERSE LENGTH=624	LOC_Os07g37180.2	0	protein|ABC1 family domain containing protein, putative, expressed
comp58508_c2_seq12	84.84	79.18	0.33	0.11	8.46928	4.50326	5.34777681615633e-247	2.49611490083809e-245	AT5G51990.1	2e-07	| Symbols: CBF4, DREB1D | C-repeat-binding factor 4 | chr5:21117113-21117787 REVERSE LENGTH=224	LOC_Os09g35030.1	1e-35	protein|dehydration-responsive element-binding protein, putative, expressed
comp61594_c1_seq1	66.58	66.83	9.19	10.63	2.78994	5.69275	6.01823477511785e-247	2.80142287222198e-245	AT1G69010.1	3e-48	| Symbols: BIM2 | BES1-interacting Myc-like protein 2 | chr1:25941804-25943599 FORWARD LENGTH=311	LOC_Os08g38210.4	1e-149	protein|transcription factor BIM2, putative, expressed
comp54790_c0_seq12	41.85	39.73	0.74	0.77	5.78708	4.67059	1.72206945714611e-246	7.99432243927178e-245	AT5G64810.1	1e-31	| Symbols: WRKY51, ATWRKY51 | WRKY DNA-binding protein 51 | chr5:25908415-25909687 FORWARD LENGTH=194	LOC_Os05g09020.1	6e-37	protein|WRKY67, expressed
comp57666_c5_seq5	81	87.64	18.62	19.27	2.19421	6.36588	2.09867594642058e-246	9.71630242221202e-245	AT4G32272.1	2e-140	| Symbols: | Nucleotide/sugar transporter family protein | chr4:15577195-15579689 REVERSE LENGTH=344	LOC_Os02g40030.1	0	protein|transporter family protein, putative, expressed
comp51607_c0_seq2	85.6	81.66	4.35	5.6	4.1075	5.03078	3.61416003477062e-246	1.66874828559624e-244	AT3G48180.1	5e-07	| Symbols: | unknown protein; BEST Arabidopsis thaliana protein match is: unknown protein (TAIR:AT1G19020.1); Has 84 Blast hits to 84 proteins in 15 species: Archae - 0; Bacteria - 0; Metazoa - 0; Fungi - 0; Plants - 84; Viruses - 0; Other Eukaryotes - 0 (source: NCBI BLink). | chr3:17790571-17790804 REVERSE LENGTH=77	LOC_Os02g50710.1	1e-22	protein|expressed protein
comp55127_c0_seq1	81.06	78.67	12.33	12.61	2.71852	5.69561	2.58250357121052e-245	1.18601303417791e-243	AT5G18270.2	3e-06	| Symbols: ANAC087 | Arabidopsis NAC domain containing protein 87 | chr5:6041241-6042743 REVERSE LENGTH=335	LOC_Os03g21030.1	2e-45	protein|no apical meristem protein, putative, expressed
comp53778_c0_seq3	390.13	398.17	141.06	145.17	1.50174	8.05416	2.51204086713899e-244	1.15056845064414e-242	AT1G78300.1	2e-81	| Symbols: GRF2, 14-3-3OMEGA, GF14 OMEGA | general regulatory factor 2 | chr1:29461883-29463052 FORWARD LENGTH=259	LOC_Os08g37490.1	7e-94	protein|14-3-3 protein, putative, expressed
comp52672_c0_seq1	181.62	188.24	52.4	54.41	1.83199	6.84356	7.39832256339741e-244	3.37955374695994e-242	AT2G41430.3	2e-14	| Symbols: ERD15, LSR1, CID1 | dehydration-induced protein (ERD15) | chr2:17269736-17270098 FORWARD LENGTH=120	LOC_Os07g46670.3	3e-27	protein|early response to dehydration 15, putative, expressed
comp60286_c0_seq7	56.41	61.19	0	0	12.4614	4.47225	1.16729364831409e-243	5.31801600947351e-242	NA	NA	NA	LOC_Os07g42650.2	5e-44	protein|expressed protein
comp56918_c1_seq1	420.72	427.99	186.61	185.27	1.23058	9.21186	1.57297323242401e-243	7.12831520408026e-242	AT5G26742.3	0	| Symbols: emb1138 | DEAD box RNA helicase (RH3) | chr5:9285540-9288618 REVERSE LENGTH=655	LOC_Os03g61220.2	0	protein|DEAD-box ATP-dependent RNA helicase 3, putative, expressed
comp60480_c1_seq1	72.06	77.61	20.28	20.44	1.9181	7.1131	3.16877154750633e-243	1.42844885812588e-241	AT4G03390.1	2e-102	| Symbols: SRF3 | STRUBBELIG-receptor family 3 | chr4:1490912-1494553 REVERSE LENGTH=776	LOC_Os02g07960.2	1e-180	protein|STRUBBELIG-RECEPTOR FAMILY 3 precursor, putative, expressed
comp57540_c0_seq2	40.17	41.79	6.08	5.74	2.83344	5.62271	1.20716916117485e-242	5.41330045312179e-241	AT2G44130.1	1e-53	| Symbols: | Galactose oxidase/kelch repeat superfamily protein | chr2:18253731-18254960 FORWARD LENGTH=409	LOC_Os11g14140.1	0	protein|OsFBK25 - F-box domain and kelch repeat containing protein, expressed
comp61654_c1_seq2	33.78	32.86	8.55	9.11	1.95534	6.46719	1.76632156295042e-240	7.87945009722414e-239	AT3G23590.1	0	| Symbols: RFR1, MED33A | REF4-related 1 | chr3:8467638-8473469 FORWARD LENGTH=1309	LOC_Os05g24684.1	0	protein|structural constituent of ribosome, putative, expressed
comp55072_c2_seq3	321.93	297.68	11.91	9.74	4.87339	4.85908	5.53019693537005e-240	2.46057853254257e-238	NA	NA	NA	LOC_Os04g52090.1	2e-06	protein|AP2 domain containing protein, expressed
comp57216_c0_seq2	98.07	94.7	26.27	28.28	1.86094	6.81148	4.2606604329246e-237	1.88105961896903e-235	AT1G32700.1	1e-89	| Symbols: | PLATZ transcription factor family protein | chr1:11827588-11829444 FORWARD LENGTH=213	LOC_Os04g50120.1	9e-131	protein|zinc-binding protein, putative, expressed
comp58314_c0_seq1	43.63	44.21	9.61	10.67	2.15486	6.27873	1.70635009755985e-236	7.49481465928209e-235	AT1G63010.4	0	| Symbols: | Major Facilitator Superfamily with SPX (SYG1/Pho81/XPR1) domain-containing protein | chr1:23347972-23351026 REVERSE LENGTH=699	LOC_Os02g45520.1	0	protein|uncharacterized membrane protein, putative, expressed
comp51320_c0_seq1	940.37	935.34	441.06	434.95	1.13857	10.0803	6.72668118212742e-236	2.94700891687577e-234	AT4G39090.1	4e-161	| Symbols: RD19, RD19A | Papain family cysteine protease | chr4:18215826-18217326 REVERSE LENGTH=368	LOC_Os02g27030.1	0	protein|cysteine proteinase 1 precursor, putative, expressed
comp61321_c1_seq2	79.33	76.48	14.49	12.77	2.55454	5.88838	1.04657500378056e-233	4.5734259731533e-232	AT5G62000.3	6e-46	| Symbols: ARF2, ARF1-BP, HSS, ORE14 | auxin response factor 2 | chr5:24910859-24914680 FORWARD LENGTH=859	LOC_Os01g70270.2	4e-144	protein|auxin response factor, putative, expressed
comp58785_c1_seq2	45.29	44.21	4.67	4.32	3.35406	5.15508	3.31733563573803e-233	1.44595316641711e-231	AT5G58620.1	8e-40	| Symbols: | zinc finger (CCCH-type) family protein | chr5:23693959-23695782 FORWARD LENGTH=607	LOC_Os05g03760.1	5e-128	protein|zinc finger family protein, putative, expressed
comp57270_c0_seq3	54.82	58.14	3.32	2.71	4.26609	4.94032	8.39857421086247e-233	3.65146132568716e-231	AT5G01830.1	5e-33	| Symbols: | ARM repeat superfamily protein | chr5:320983-323007 FORWARD LENGTH=674	LOC_Os05g39930.1	7e-75	protein|spotted leaf 11, putative, expressed
comp60286_c0_seq6	44.84	43.09	0.22	0.07	8.18717	4.37432	5.11601280719493e-231	2.21866580727213e-229	NA	NA	NA	LOC_Os07g42650.1	4e-08	protein|expressed protein
comp54620_c0_seq1	209.94	214.85	70.86	66.26	1.67148	7.4638	5.66223168882024e-231	2.44934416236088e-229	AT5G61030.1	1e-37	| Symbols: GR-RBP3 | glycine-rich RNA-binding protein 3 | chr5:24560870-24562152 FORWARD LENGTH=309	LOC_Os12g31800.1	7e-45	protein|glycine-rich RNA-binding protein 7, putative, expressed
comp48032_c0_seq5	60.2	67.15	3.86	3.95	4.0667	5.12779	1.04672720578008e-229	4.51648288035586e-228	NA	NA	NA	NA	NA	NA
comp53461_c0_seq8	59.87	59.32	3.19	4.19	4.04953	4.94203	4.6862276870262e-229	2.01696181604922e-227	NA	NA	NA	LOC_Os01g10580.1	6e-24	protein|B-box zinc finger family protein, putative, expressed
comp58530_c0_seq3	78.66	83.24	23.43	22.28	1.86474	6.87555	7.43758040168577e-229	3.18514380702193e-227	AT1G53570.1	6e-142	| Symbols: MAP3KA, MAPKKK3 | mitogen-activated protein kinase kinase kinase 3 | chr1:19987391-19990733 FORWARD LENGTH=609	LOC_Os04g35700.1	0	protein|STE_MEKK_ste11_MAP3K.16 - STE kinases include homologs to sterile 7, sterile 11 and sterile 20 from yeast, expressed
comp59147_c0_seq11	51.9	52.42	4.1	2.99	3.91859	4.97797	1.47687717456078e-228	6.3089541147696e-227	AT5G40010.1	9e-81	| Symbols: AATP1 | AAA-ATPase 1 | chr5:16020218-16021762 REVERSE LENGTH=514	LOC_Os03g58790.1	1e-138	protein|ATPase, putative, expressed
comp55676_c0_seq1	87.19	80.88	9.43	9.55	3.18519	5.39295	2.12318655777815e-227	9.00252122147024e-226	NA	NA	NA	LOC_Os02g07690.1	4e-20	protein|VQ domain containing protein, putative, expressed
comp59147_c0_seq22	290.9	331.94	2.08	3.97	6.70191	4.64304	4.70090453246627e-225	1.98830850965796e-223	NA	NA	NA	NA	NA	NA
comp48941_c1_seq1	145.88	138.72	16.59	13.34	3.28866	5.31668	6.17221267839942e-225	2.60418727046754e-223	AT5G57560.1	1e-32	| Symbols: TCH4, XTH22 | Xyloglucan endotransglucosylase/hydrolase family protein | chr5:23307296-23308235 REVERSE LENGTH=284	LOC_Os06g48160.1	2e-50	protein|glycosyl hydrolases family 16, putative, expressed
comp40953_c4_seq2	256.52	268.74	75.72	67.13	1.91862	7.88642	4.46610283917024e-224	1.87510641262221e-222	NA	NA	NA	LOC_Os10g21190.1	1e-13	protein|expressed protein
comp60778_c2_seq6	51.96	52.66	11.99	13.05	2.10295	6.20548	5.79708453671326e-223	2.42205019789995e-221	AT4G17090.1	0	| Symbols: CT-BMY, BAM3, BMY8 | chloroplast beta-amylase | chr4:9605266-9607250 REVERSE LENGTH=548	LOC_Os10g41550.1	0	protein|beta-amylase, putative, expressed
comp57399_c0_seq1	473.32	475.92	225.82	224.15	1.1171	9.62301	7.85095629661902e-223	3.27218689443026e-221	AT1G11910.1	0	| Symbols: APA1, ATAPA1 | aspartic proteinase A1 | chr1:4017119-4019874 REVERSE LENGTH=506	LOC_Os05g04630.5	0	protein|retrotransposon protein, putative, SINE subclass, expressed
comp23443_c0_seq2	38.41	37.65	1.68	1.61	4.56667	4.72096	8.00825688780894e-223	3.32964661379046e-221	AT5G23240.1	6e-35	| Symbols: | DNAJ heat shock N-terminal domain-containing protein | chr5:7826857-7828534 REVERSE LENGTH=465	LOC_Os06g28050.3	5e-69	protein|expressed protein
comp58463_c4_seq4	39.95	41.91	3.86	4.96	3.25303	5.26892	9.91476816988748e-223	4.1123481537572e-221	AT5G38710.1	3e-142	| Symbols: | Methylenetetrahydrofolate reductase family protein | chr5:15501340-15503899 FORWARD LENGTH=476	LOC_Os10g40360.1	0	protein|proline oxidase, mitochondrial precursor, putative, expressed
comp58342_c0_seq1	73.01	75.14	23.42	24.06	1.68171	6.95676	2.94111487416625e-222	1.21400717577031e-220	AT1G78570.1	0	| Symbols: RHM1, ROL1, ATRHM1 | rhamnose biosynthesis 1 | chr1:29550110-29552207 FORWARD LENGTH=669	LOC_Os03g17000.3	0	protein|NAD dependent epimerase/dehydratase family domain containing protein, expressed
comp55406_c0_seq1	200.09	197.34	69.61	71.41	1.5348	7.39554	4.471006807054e-222	1.84106602415469e-220	AT3G05500.1	5e-58	| Symbols: | Rubber elongation factor protein (REF) | chr3:1593540-1594802 FORWARD LENGTH=246	LOC_Os05g05940.1	1e-102	protein|stress-related protein, putative, expressed
comp51379_c0_seq4	119.81	118.69	41.82	43.27	1.52706	7.43923	1.9938057819586e-221	8.19038202516805e-220	AT1G01540.2	0	| Symbols: | Protein kinase superfamily protein | chr1:195980-198383 FORWARD LENGTH=472	LOC_Os03g03410.1	0	protein|serine/threonine-protein kinase, putative, expressed
comp48766_c0_seq1	92.28	85.83	10.26	10.28	3.15484	5.35551	2.00004961637162e-221	8.19637558096789e-220	AT1G26800.1	9e-20	| Symbols: | RING/U-box superfamily protein | chr1:9285576-9286190 REVERSE LENGTH=204	LOC_Os07g43740.1	2e-35	protein|zinc finger, C3HC4 type domain containing protein, expressed
comp62005_c1_seq4	156.2	175.07	42.25	39.32	2.06206	8.30707	1.85957541754625e-220	7.60251238724755e-219	AT5G53460.3	0	| Symbols: GLT1 | NADH-dependent glutamate synthase 1 | chr5:21700518-21709629 FORWARD LENGTH=2208	LOC_Os05g48200.1	0	protein|glutamate synthase, chloroplast precursor, putative, expressed
comp57501_c0_seq6	104.03	105.48	17.61	21.26	2.46975	5.94882	4.44267183631395e-220	1.81197544181091e-218	AT1G28480.1	2e-23	| Symbols: GRX480, roxy19 | Thioredoxin superfamily protein | chr1:10013634-10014047 REVERSE LENGTH=137	LOC_Os01g47760.1	7e-45	protein|OsGrx_I1 - glutaredoxin subgroup III, expressed
comp57565_c0_seq8	22.56	23.04	0.08	0	9.08229	4.29399	7.50124498106465e-220	3.05216927614341e-218	AT5G67380.1	0	| Symbols: CKA1, ATCKA1 | casein kinase alpha 1 | chr5:26881156-26883383 REVERSE LENGTH=409	LOC_Os07g02350.1	0	protein|casein kinase II subunit alpha-2, putative, expressed
comp58523_c1_seq12	94.53	90.85	13.92	16.32	2.65551	5.71173	4.13928351761399e-219	1.67230959096056e-217	AT5G66110.1	5e-65	| Symbols: HIPP27 | Heavy metal transport/detoxification superfamily protein | chr5:26430245-26430778 FORWARD LENGTH=147	LOC_Os04g17100.1	1e-102	protein|heavy metal-associated domain containing protein, expressed
comp56296_c0_seq4	67.56	69.75	2.46	2	4.97644	4.63457	6.25843280733842e-219	2.5225165644637e-217	AT4G05030.1	1e-14	| Symbols: | Copper transport protein family | chr4:2576790-2577974 REVERSE LENGTH=110	LOC_Os04g39010.1	3e-31	protein|heavy metal associated domain containing protein, expressed
comp61173_c2_seq1	50.07	52.84	1.93	2.16	4.68684	4.70764	1.07603713936831e-218	4.32688173647397e-217	AT1G24620.1	8e-35	| Symbols: | EF hand calcium-binding protein family | chr1:8723893-8724453 REVERSE LENGTH=186	LOC_Os01g72100.1	3e-58	protein|OsCML10 - Calmodulin-related calcium sensor protein, expressed
comp58025_c1_seq1	113.69	118.31	40.74	39.09	1.57924	7.63317	8.52646316846321e-218	3.41257743167698e-216	AT1G26230.1	0	| Symbols: | TCP-1/cpn60 chaperonin family protein | chr1:9072388-9075272 REVERSE LENGTH=611	ChrSy.fgenesh.mRNA.28	0	protein|expressed protein
comp59059_c0_seq1	253.77	250.85	103.34	101.32	1.34205	8.43889	1.07088526491796e-217	4.27605235152554e-216	AT1G77510.1	0	| Symbols: ATPDIL1-2, PDI6, ATPDI6, PDIL1-2 | PDI-like 1-2 | chr1:29126742-29129433 FORWARD LENGTH=508	LOC_Os11g09280.2	0	protein|OsPDIL1-1 protein disulfide isomerase PDIL1-1, expressed
comp51975_c0_seq1	73.14	74.9	4.36	3.56	4.26098	4.79689	1.59770214106272e-217	6.36479945962893e-216	NA	NA	NA	NA	NA	NA
comp57355_c1_seq1	121.7	119.4	39.09	38.64	1.67291	6.81543	2.42808252308218e-216	9.65036046876977e-215	AT1G07400.1	2e-25	| Symbols: | HSP20-like chaperones superfamily protein | chr1:2275148-2275621 FORWARD LENGTH=157	LOC_Os01g04350.1	5e-58	protein|hsp20/alpha crystallin family protein, putative, expressed
comp53568_c0_seq1	121.57	125.7	41.41	39.96	1.64369	7.12241	4.89390791846125e-216	1.94057043155651e-214	AT2G47060.2	0	| Symbols: | Protein kinase superfamily protein | chr2:19333116-19334759 REVERSE LENGTH=365	LOC_Os05g04520.1	0	protein|protein kinase, putative, expressed
comp54196_c2_seq1	180.54	179.59	49.33	50.29	1.89394	6.21411	1.33791260435082e-215	5.28074721486854e-214	AT1G61720.1	1e-51	| Symbols: BAN | NAD(P)-binding Rossmann-fold superfamily protein | chr1:22791326-22792757 REVERSE LENGTH=340	LOC_Os04g53920.1	3e-76	protein|leucoanthocyanidin reductase, putative, expressed
comp48941_c2_seq2	203.22	191.89	27.62	31	2.79184	5.54286	4.18501413431636e-215	1.64802970392734e-213	AT4G30270.1	3e-38	| Symbols: MERI5B, MERI-5, XTH24, SEN4 | xyloglucan endotransglucosylase/hydrolase 24 | chr4:14819445-14820448 REVERSE LENGTH=269	LOC_Os06g48160.1	7e-61	protein|glycosyl hydrolases family 16, putative, expressed
comp59759_c0_seq1	54.3	55.83	6.69	6.4	3.112	5.15844	5.93418062022332e-215	2.3314796794593e-213	AT3G62260.2	4e-138	| Symbols: | Protein phosphatase 2C family protein | chr3:23038516-23040391 REVERSE LENGTH=384	LOC_Os01g19130.1	1e-178	protein|protein phosphatase 2C, putative, expressed
comp61191_c0_seq2	107.49	108.54	47.98	47.06	1.22474	8.56446	8.58861979544836e-215	3.35897390630206e-213	AT1G56130.1	0	| Symbols: | Leucine-rich repeat transmembrane protein kinase | chr1:20994931-21000887 REVERSE LENGTH=1032	LOC_Os04g52600.1	0	protein|SHR5-receptor-like kinase, putative, expressed
comp58785_c0_seq1	141.56	127.95	23.13	26.02	2.49438	6.18161	8.90785151676823e-215	3.47588830255672e-213	AT5G58620.1	6e-25	| Symbols: | zinc finger (CCCH-type) family protein | chr5:23693959-23695782 FORWARD LENGTH=607	LOC_Os05g03760.1	1e-39	protein|zinc finger family protein, putative, expressed
comp51835_c0_seq2	181.01	235.45	14.54	12.19	4.00069	6.42914	4.53514623726816e-214	1.76161122549668e-212	NA	NA	NA	NA	NA	NA
comp58879_c0_seq1	348.23	349.27	165.77	169.24	1.09818	9.77151	6.29736260393212e-214	2.44058419469134e-212	AT5G50920.1	0	| Symbols: CLPC, ATHSP93-V, HSP93-V, DCA1, CLPC1 | CLPC homologue 1 | chr5:20715710-20719800 REVERSE LENGTH=929	LOC_Os12g12850.2	0	protein|ATP-dependent Clp protease ATP-binding subunit clpA homolog,chloroplast precursor, putative, expressed
comp60214_c0_seq1	32.54	32.47	5.69	5.18	2.62025	5.56547	6.53642054044115e-214	2.52751430830151e-212	AT5G57580.1	5e-53	| Symbols: | Calmodulin-binding protein | chr5:23314994-23317683 REVERSE LENGTH=647	LOC_Os12g36110.1	0	protein|calmodulin binding protein, putative, expressed
comp57198_c4_seq2	55.23	58.48	15.79	15.12	1.91944	6.42105	7.16167715144944e-213	2.76305246856597e-211	AT1G30270.1	0	| Symbols: CIPK23, SnRK3.23, ATCIPK23, LKS1 | CBL-interacting protein kinase 23 | chr1:10655270-10658524 FORWARD LENGTH=482	LOC_Os07g05620.2	0	protein|CAMK_KIN1/SNF1/Nim1_like.28 - CAMK includes calcium/calmodulin depedent protein kinases, expressed
comp54790_c0_seq1	54.33	52.19	4.68	6.11	3.34064	5.1577	7.29262562778334e-213	2.80386965095683e-211	AT5G26170.1	8e-38	| Symbols: WRKY50, ATWRKY50 | WRKY DNA-binding protein 50 | chr5:9147176-9148128 REVERSE LENGTH=173	LOC_Os05g46020.1	7e-63	protein|WRKY7, expressed
comp57299_c2_seq5	24.81	26.44	2.9	2.39	3.31378	5.18205	7.3002093655969e-213	2.80386965095683e-211	AT5G63160.1	5e-68	| Symbols: BT1 | BTB and TAZ domain protein 1 | chr5:25333485-25335399 REVERSE LENGTH=365	LOC_Os01g68020.1	3e-109	protein|BTBZ2 - Bric-a-Brac, Tramtrack, and Broad Complex BTB domain with TAZ zinc finger and Calmodulin-binding domains, expressed
comp55960_c0_seq3	36.95	36.02	1.18	1.96	4.57271	4.72507	1.83858426488267e-212	7.04584976676514e-211	AT2G46400.1	4e-35	| Symbols: WRKY46, ATWRKY46 | WRKY DNA-binding protein 46 | chr2:19043676-19044754 REVERSE LENGTH=295	LOC_Os09g16510.1	1e-93	protein|WRKY74, expressed
comp58665_c0_seq4	65.37	70.47	14.13	12.61	2.38449	6.0808	1.89806902088733e-212	7.25757194816962e-211	AT3G17730.1	2e-62	| Symbols: anac057, NAC057 | NAC domain containing protein 57 | chr3:6064379-6065813 FORWARD LENGTH=246	LOC_Os01g15640.1	8e-132	protein|no apical meristem protein, putative, expressed
comp53675_c0_seq14	279.03	295.08	52.24	40.51	2.67005	7.52256	5.20443300821061e-212	1.9811541651255e-210	NA	NA	NA	LOC_Os05g02780.4	6e-06	protein|glycine-rich protein A3, putative, expressed
comp54206_c0_seq15	71.3	76.51	12.55	11.36	2.66779	5.70045	1.96987963020146e-211	7.46549514720155e-210	AT1G10370.1	2e-46	| Symbols: GST30, ATGSTU17, GST30B, ERD9 | Glutathione S-transferase family protein | chr1:3397274-3398273 REVERSE LENGTH=227	LOC_Os10g38740.1	1e-87	protein|glutathione S-transferase, putative, expressed
comp52227_c0_seq12	486.79	468.82	176.69	182.67	1.45112	8.10723	2.22140251826957e-211	8.40013799954917e-210	AT4G39260.3	2e-41	| Symbols: CCR1, ATGRP8, GR-RBP8, GRP8 | cold, circadian rhythm, and RNA binding 1 | chr4:18274166-18274958 REVERSE LENGTH=92	LOC_Os12g43600.1	3e-47	protein|RNA recognition motif containing protein, expressed
comp58291_c0_seq8	124.41	118.3	15.96	16.86	2.92559	5.28988	7.00979747522247e-211	2.6332857620737e-209	AT1G77380.1	1e-95	| Symbols: AAP3, ATAAP3 | amino acid permease 3 | chr1:29075201-29077252 REVERSE LENGTH=476	LOC_Os12g08130.1	5e-122	protein|amino acid transporter, putative, expressed
comp56419_c0_seq2	71.36	67.21	19.22	19.8	1.8682	6.53588	1.07701957081233e-210	4.03705585295736e-209	AT2G19810.1	2e-75	| Symbols: | CCCH-type zinc finger family protein | chr2:8550419-8551498 FORWARD LENGTH=359	LOC_Os01g09620.2	6e-136	protein|zinc finger/CCCH transcription factor, putative, expressed
comp61399_c0_seq5	89.12	97.65	27.87	27.54	1.79344	7.60058	1.65157764191709e-210	6.17718886594755e-209	AT2G05710.1	0	| Symbols: ACO3 | aconitase 3 | chr2:2141591-2146350 FORWARD LENGTH=990	LOC_Os08g09200.1	0	protein|aconitate hydratase protein, putative, expressed
comp44056_c0_seq2	28.07	24.62	0.9	1.07	4.77769	4.85293	1.31056338446202e-209	4.89105681390727e-208	NA	NA	NA	NA	NA	NA
comp58243_c0_seq1	52.37	50.83	9.16	8.67	2.57215	5.5832	1.70607936886446e-209	6.35329121492353e-208	AT4G18640.1	7e-88	| Symbols: MRH1 | Leucine-rich repeat protein kinase family protein | chr4:10260481-10263577 FORWARD LENGTH=678	LOC_Os05g39410.3	1e-160	protein|expressed protein
comp54688_c0_seq1	78.56	74.13	16.16	17.79	2.20884	6.12965	8.84816963409218e-209	3.27363165943843e-207	AT3G24480.1	1e-113	| Symbols: | Leucine-rich repeat (LRR) family protein | chr3:8901154-8902638 REVERSE LENGTH=494	LOC_Os07g07990.1	1e-171	protein|uncharacterized protein At4g06744 precursor, putative, expressed
comp58922_c0_seq6	378.07	365.31	151.19	158.47	1.30358	9.13892	4.26113055741883e-207	1.57312858725398e-205	AT3G44110.1	0	| Symbols: ATJ3, ATJ | DNAJ homologue 3 | chr3:15869115-15871059 REVERSE LENGTH=420	LOC_Os03g44620.2	0	protein|chaperone protein dnaJ, putative, expressed
comp60222_c0_seq1	199.18	194.79	60.31	66.65	1.67384	7.45039	8.84404741694173e-207	3.25803295166047e-205	AT5G62190.1	1e-101	| Symbols: PRH75 | DEAD box RNA helicase (PRH75) | chr5:24980542-24983879 REVERSE LENGTH=671	LOC_Os09g34910.1	2e-147	protein|DEAD-box ATP-dependent RNA helicase 7, putative, expressed
comp59900_c0_seq2	32.08	33.77	4.37	4.07	3.00318	5.21732	6.73319743659389e-206	2.46980025886196e-204	AT1G78070.1	2e-152	| Symbols: | Transducin/WD40 repeat-like superfamily protein | chr1:29355219-29358368 FORWARD LENGTH=449	LOC_Os03g26870.2	6e-176	protein|WD-40 repeat family protein, putative, expressed
comp60209_c0_seq1	93.4	97.88	14.33	15.33	2.72875	5.46997	9.68323690891698e-206	3.54431299678949e-204	AT5G47240.1	1e-88	| Symbols: atnudt8, NUDT8 | nudix hydrolase homolog 8 | chr5:19183806-19185467 FORWARD LENGTH=369	LOC_Os04g46280.1	2e-124	protein|hydrolase, NUDIX family, domain containing protein, expressed
comp61469_c2_seq1	126.72	130.55	58.02	58.02	1.18884	8.94645	9.76487903332237e-205	3.5665752204864e-203	AT1G10760.1	0	| Symbols: SEX1, SOP1, SOP, GWD1, GWD | Pyruvate phosphate dikinase, PEP/pyruvate binding domain | chr1:3581210-3590043 REVERSE LENGTH=1399	LOC_Os06g30310.1	0	protein|alpha-glucan water dikinase, chloroplast precursor, putative, expressed
comp59464_c0_seq1	85.78	82.94	29.29	27.1	1.62129	7.49719	6.3587579349105e-203	2.31756432819185e-201	AT5G63420.1	0	| Symbols: emb2746 | RNA-metabolising metallo-beta-lactamase family protein | chr5:25400515-25405807 FORWARD LENGTH=911	LOC_Os02g33610.1	0	protein|metallo-beta-lactamase, putative, expressed
comp55027_c0_seq2	66.37	59.38	7.1	6.2	3.27993	5.28733	1.24218570026962e-202	4.51775818378314e-201	AT1G74950.1	6e-11	| Symbols: JAZ2, TIFY10B | TIFY domain/Divergent CCT motif family protein | chr1:28148919-28150258 REVERSE LENGTH=249	LOC_Os03g08320.1	5e-50	protein|ZIM domain containing protein, putative, expressed
comp57875_c1_seq3	30.95	31.13	5.29	5.42	2.57527	5.48315	1.35073697652818e-202	4.90214500167959e-201	AT5G34940.2	0	| Symbols: AtGUS3, GUS3 | glucuronidase 3 | chr5:13235912-13238718 REVERSE LENGTH=536	LOC_Os06g08090.2	0	protein|heparanase-like protein precursor, putative, expressed
comp60393_c4_seq2	78.82	80.06	19.19	17.09	2.17107	6.02178	5.45855710349595e-202	1.97685165291513e-200	AT5G22920.1	3e-132	| Symbols: | CHY-type/CTCHY-type/RING-type Zinc finger protein | chr5:7665143-7667031 FORWARD LENGTH=291	LOC_Os10g31850.1	5e-162	protein|RING finger and CHY zinc finger domain-containing protein 1, putative, expressed
comp59539_c0_seq1	216.14	212.31	97.52	99.02	1.16439	8.72308	6.73782662493474e-202	2.43499936888464e-200	AT3G20770.1	3e-136	| Symbols: EIN3, AtEIN3 | Ethylene insensitive 3 family protein | chr3:7260702-7262588 REVERSE LENGTH=628	LOC_Os03g20790.1	0	protein|ethylene-insensitive 3, putative, expressed
comp52672_c0_seq12	148.9	128.28	23.63	24.79	2.55665	6.39168	1.51675483895119e-201	5.45840554437688e-200	AT2G41430.5	4e-17	| Symbols: ERD15 | dehydration-induced protein (ERD15) | chr2:17269736-17270314 FORWARD LENGTH=163	LOC_Os03g23010.3	3e-46	protein|expressed protein
comp47431_c2_seq2	344.36	308.99	20.85	15.62	4.20046	4.92919	2.57361677722653e-201	9.24235962136068e-200	NA	NA	NA	NA	NA	NA
comp59393_c3_seq2	31.01	32.42	3.1	2.78	3.46919	4.97242	1.28415550410557e-200	4.60200497601012e-199	AT5G03720.1	1e-29	| Symbols: AT-HSFA3, HSFA3 | heat shock transcription factor A3 | chr5:971913-973683 REVERSE LENGTH=412	LOC_Os02g32590.1	8e-161	protein|HSF-type DNA-binding domain containing protein, expressed
comp47340_c0_seq1	343.28	334.9	25.05	20.83	3.92347	4.80456	3.51645656517068e-200	1.25755534366125e-198	NA	NA	NA	NA	NA	NA
comp49952_c0_seq2	57.51	56.95	4.42	4.98	3.64309	4.87692	1.04512694052121e-199	3.72204251374808e-198	AT1G73540.1	6e-36	| Symbols: atnudt21, NUDT21 | nudix hydrolase homolog 21 | chr1:27645880-27646571 REVERSE LENGTH=198	LOC_Os06g14420.1	6e-60	protein|hydrolase, NUDIX family, domain containing protein, expressed
comp54196_c0_seq1	147.02	152.01	44.56	43.21	1.80873	6.31406	7.18296658126373e-199	2.54749932788919e-197	AT1G61720.1	9e-40	| Symbols: BAN | NAD(P)-binding Rossmann-fold superfamily protein | chr1:22791326-22792757 REVERSE LENGTH=340	LOC_Os04g53810.1	9e-64	protein|leucoanthocyanidin reductase, putative, expressed
comp51230_c0_seq1	110.74	103.39	11.7	13.61	3.119	5.16675	1.15725457139238e-195	4.07896518682129e-194	AT2G22670.2	1e-19	| Symbols: IAA8 | indoleacetic acid-induced protein 8 | chr2:9637136-9638459 FORWARD LENGTH=319	LOC_Os03g58350.1	1e-27	protein|OsIAA14 - Auxin-responsive Aux/IAA gene family member, expressed
comp56994_c0_seq2	140.24	143.63	57.78	57.63	1.33861	7.93428	3.19684956284469e-194	1.11531635461364e-192	AT4G09510.1	0	| Symbols: CINV2 | cytosolic invertase 2 | chr4:6021312-6023310 REVERSE LENGTH=558	LOC_Os02g34560.1	0	protein|plant neutral invertase domain containing protein, expressed
comp57686_c0_seq2	19.03	19.5	0.29	0.18	6.37548	4.28125	9.99603641295575e-194	3.48032731207179e-192	AT1G78160.1	4e-110	| Symbols: APUM7, PUM7 | pumilio 7 | chr1:29407900-29410184 FORWARD LENGTH=650	LOC_Os12g31000.1	0	protein|pumilio-family RNA binding repeat domain containing protein, expressed
comp59730_c0_seq2	32.16	29.12	3.75	4.3	2.96608	5.44284	1.46799697813525e-192	5.08015923948622e-191	AT5G15870.1	0	| Symbols: | glycosyl hydrolase family 81 protein | chr5:5182641-5184878 REVERSE LENGTH=745	LOC_Os09g21210.1	0	protein|beta-glucan-binding protein 4, putative, expressed
comp52733_c0_seq2	83.7	83.02	17.69	18.29	2.25185	5.72119	2.52468304816234e-192	8.70177477163397e-191	AT4G15120.1	5e-07	| Symbols: | VQ motif-containing protein | chr4:8634779-8635360 FORWARD LENGTH=193	LOC_Os06g45570.1	6e-22	protein|VQ domain containing protein, putative, expressed
comp58947_c0_seq1	105.19	107.64	42.31	43.04	1.35829	7.76898	3.89103632525107e-192	1.33842273597492e-190	AT3G21620.1	0	| Symbols: | ERD (early-responsive to dehydration stress) family protein | chr3:7611044-7614041 REVERSE LENGTH=756	LOC_Os01g35050.3	0	protein|early-responsive to dehydration protein-related, putative, expressed
comp55635_c0_seq1	129.4	135.31	52	52.06	1.38726	8.01525	4.49606064724861e-191	1.53421352365276e-189	AT3G18660.2	0	| Symbols: PGSIP1, GUX1 | plant glycogenin-like starch initiation protein 1 | chr3:6419211-6421959 REVERSE LENGTH=659	LOC_Os01g65780.2	0	protein|glycosyl transferase, putative, expressed
comp53584_c0_seq2	83.3	93.25	18.03	16.3	2.40272	6.15365	4.57236518171747e-191	1.5571494147678e-189	AT2G23840.1	8e-79	| Symbols: | HNH endonuclease | chr2:10153982-10155600 REVERSE LENGTH=284	LOC_Os07g07480.1	8e-94	protein|HNH endonuclease domain-containing protein, putative, expressed
comp61893_c0_seq1	92.97	96.32	43.4	43.62	1.16135	9.04875	3.01626938399436e-190	1.02517251086951e-188	AT1G80070.1	0	| Symbols: SUS2, EMB33, EMB177, EMB14 | Pre-mRNA-processing-splicing factor | chr1:30118052-30127574 FORWARD LENGTH=2359	LOC_Os05g07050.1	0	protein|pre-mRNA-processing-splicing factor 8, putative, expressed
comp58768_c0_seq1	128.4	128.05	53.03	51.74	1.33156	7.81494	8.3561608295476e-190	2.83447594079506e-188	AT1G53570.1	2e-169	| Symbols: MAP3KA, MAPKKK3 | mitogen-activated protein kinase kinase kinase 3 | chr1:19987391-19990733 FORWARD LENGTH=609	LOC_Os11g10100.1	0	protein|STE_MEKK_ste11_MAP3K.3 - STE kinases include homologs to sterile 7, sterile 11 and sterile 20 from yeast, expressed
comp58523_c1_seq6	67.81	69.09	19.27	19.83	1.84764	6.0866	9.48841093788279e-190	3.2121833866785e-188	AT5G03380.1	3e-11	| Symbols: | Heavy metal transport/detoxification superfamily protein | chr5:832400-834301 REVERSE LENGTH=392	LOC_Os10g30450.1	2e-26	protein|heavy-metal-associated domain-containing protein, putative, expressed
comp56938_c0_seq1	48.71	47.2	8.86	10.08	2.37958	5.68919	6.04532282380135e-189	2.03851141676609e-187	AT1G78600.1	6e-44	| Symbols: LZF1, STH3, DBB3 | light-regulated zinc finger protein 1 | chr1:29567370-29568662 FORWARD LENGTH=299	LOC_Os06g05890.1	3e-142	protein|B-box zinc finger family protein, putative, expressed
comp60614_c0_seq1	73.37	73.54	25.88	27.73	1.49422	7.34251	1.9303828769125e-188	6.49655376846978e-187	AT3G05670.1	1e-69	| Symbols: | RING/U-box protein | chr3:1653888-1657022 FORWARD LENGTH=883	LOC_Os03g19020.1	6e-120	protein|PHD-finger family protein, expressed
comp48475_c1_seq1	107.59	112.79	6.4	5.47	4.25184	4.62991	4.52701638341295e-188	1.5175692886079e-186	AT4G13010.1	2e-36	| Symbols: | Oxidoreductase, zinc-binding dehydrogenase family protein | chr4:7600682-7602567 FORWARD LENGTH=329	LOC_Os09g32570.1	1e-49	protein|alcohol dehydrogenase GroES-like domain containing protein, expressed
comp60762_c1_seq1	112.61	114.12	42.5	41.87	1.46626	7.08911	4.53616882256065e-186	1.50882663942649e-184	AT4G12910.1	0	| Symbols: scpl20 | serine carboxypeptidase-like 20 | chr4:7550576-7553051 REVERSE LENGTH=497	LOC_Os12g15470.2	0	protein|OsSCP65 - Putative Serine Carboxypeptidase homologue, expressed
comp55948_c2_seq2	120.59	118.77	46.53	47.24	1.39198	7.38004	1.60427377851719e-185	5.31551447311403e-184	AT1G56560.1	0	| Symbols: | Plant neutral invertase family protein | chr1:21192593-21194948 FORWARD LENGTH=616	LOC_Os01g22900.1	0	protein|neutral/alkaline invertase, putative, expressed
comp56713_c2_seq1	61.73	59.97	12.42	12.55	2.32451	5.6123	1.98926855373841e-185	6.57841125975657e-184	AT3G20770.1	3e-42	| Symbols: EIN3, AtEIN3 | Ethylene insensitive 3 family protein | chr3:7260702-7262588 REVERSE LENGTH=628	LOC_Os07g48630.2	9e-57	protein|ethylene-insensitive 3, putative, expressed
comp58229_c1_seq4	38.16	39.69	1.74	3.4	3.95817	5.01146	2.25546787399279e-185	7.44434772283168e-184	AT4G27460.1	2e-42	| Symbols: | Cystathionine beta-synthase (CBS) family protein | chr4:13732939-13734263 FORWARD LENGTH=391	LOC_Os10g35630.1	1e-140	protein|cystathionin beta synthase protein, putative, expressed
comp54489_c2_seq1	18.51	17.43	0.38	0.42	5.52279	4.33842	3.59801282649252e-185	1.18526845611186e-183	AT3G20810.1	8e-139	| Symbols: JMJD5 | 2-oxoglutarate (2OG) and Fe(II)-dependent oxygenase superfamily protein | chr3:7275814-7278144 FORWARD LENGTH=418	LOC_Os09g31380.1	9e-146	protein|jmjC domain-containing protein 5, putative, expressed
comp56357_c0_seq1	47.13	44.3	13.25	13.47	1.81457	6.29339	1.37645408868361e-184	4.5256542301632e-183	AT1G33170.1	0	| Symbols: | S-adenosyl-L-methionine-dependent methyltransferases superfamily protein | chr1:12027262-12030397 FORWARD LENGTH=639	LOC_Os10g36690.3	0	protein|dehydration response related protein, putative, expressed
comp61978_c0_seq1	212.41	206.55	82.97	89.24	1.32282	9.56808	4.43508445729677e-184	1.45263856125227e-182	AT3G22380.2	1e-34	| Symbols: TIC | time for coffee | chr3:7913181-7918967 FORWARD LENGTH=1555	LOC_Os07g38360.2	0	protein|expressed protein
comp51319_c0_seq1	68.83	67.53	18.39	16.86	1.99185	6.04788	2.18979002077252e-183	7.13138841365652e-182	AT1G71695.1	3e-55	| Symbols: | Peroxidase superfamily protein | chr1:26964359-26966557 FORWARD LENGTH=358	LOC_Os04g59200.1	8e-89	protein|peroxidase precursor, putative, expressed
comp55060_c0_seq3	92.47	95.83	8.52	11.2	3.29359	5.00985	2.73461686331384e-183	8.8888020623465e-182	NA	NA	NA	LOC_Os03g11220.1	8e-22	protein|keratin, type I cytoskeletal 9, putative, expressed
comp60996_c2_seq9	22.95	21.83	4.94	4.5	2.28642	5.76074	5.09238719018676e-183	1.64900931130244e-181	AT1G68580.2	2e-98	| Symbols: | agenet domain-containing protein / bromo-adjacent homology (BAH) domain-containing protein | chr1:25752869-25755631 FORWARD LENGTH=648	LOC_Os08g33420.1	0	protein|agenet domain containing protein, expressed
comp50824_c0_seq1	370.63	370.71	93.94	100.86	1.96803	6.02356	7.73547868225766e-183	2.50016509107686e-181	AT5G52640.1	1e-53	| Symbols: HSP81-1, ATHS83, HSP81.1, HSP83, ATHSP90.1, AtHsp90-1, HSP90.1 | heat shock protein 90.1 | chr5:21352542-21355147 FORWARD LENGTH=705	LOC_Os09g30412.1	3e-54	protein|heat shock protein, putative, expressed
comp55654_c0_seq1	35.78	39.28	4.75	4.65	3.03683	5.16882	2.11233028876779e-182	6.78878383613363e-181	AT3G12360.1	0	| Symbols: ITN1 | Ankyrin repeat family protein | chr3:3934146-3936495 FORWARD LENGTH=590	LOC_Os01g61990.1	0	protein|ankyrin repeat-containing protein, putative, expressed
comp54697_c1_seq1	74.83	66.27	0.9	1.01	6.22781	4.33501	2.57382009816202e-182	8.24103519280661e-181	NA	NA	NA	NA	NA	NA
comp58030_c1_seq1	26.82	27.33	3.67	3.81	2.89494	5.12037	4.03002296190721e-182	1.28795323390803e-180	AT3G07650.4	2e-100	| Symbols: COL9 | CONSTANS-like 9 | chr3:2442494-2443901 FORWARD LENGTH=372	LOC_Os02g49230.2	0	protein|CCT/B-box zinc finger protein, putative, expressed
comp50649_c0_seq8	72.3	68.88	16.9	17.26	2.08664	5.91889	5.69969212441813e-182	1.81816994583394e-180	AT4G18550.1	4e-122	| Symbols: | alpha/beta-Hydrolases superfamily protein | chr4:10225006-10226862 REVERSE LENGTH=419	LOC_Os05g49840.1	7e-155	protein|phospholipase, putative, expressed
comp58327_c0_seq4	33.74	35.72	4.92	5.16	2.82432	5.17278	2.09316996793411e-181	6.66468430310618e-180	AT5G52450.1	2e-166	| Symbols: | MATE efflux family protein | chr5:21289042-21291749 REVERSE LENGTH=486	LOC_Os10g20450.1	0	protein|MATE efflux family protein, putative, expressed
comp53249_c0_seq3	42.24	48.46	4.44	3	3.64726	5.21941	5.0904554566942e-181	1.61780152083806e-179	AT4G32480.1	3e-60	| Symbols: | Protein of unknown function (DUF506) | chr4:15676488-15677776 FORWARD LENGTH=287	LOC_Os01g54340.1	8e-118	protein|plant-specific domain TIGR01615 family protein, expressed
comp58508_c2_seq6	113.44	131.58	1.74	0.38	6.86125	4.34238	5.31937505411545e-181	1.68741824735776e-179	NA	NA	NA	LOC_Os09g35030.1	8e-14	protein|dehydration-responsive element-binding protein, putative, expressed
comp52221_c2_seq1	277.38	301.79	90.67	90.84	1.71418	6.95293	5.32920765803005e-181	1.68741824735776e-179	NA	NA	NA	LOC_Os01g68300.1	2e-18	protein|expressed protein
comp60081_c2_seq1	70.99	75.32	7.51	8.12	3.26556	4.95648	6.7886325025066e-181	2.14555857505421e-179	NA	NA	NA	LOC_Os01g40070.1	4e-09	protein|expressed protein
comp56992_c0_seq1	45.25	45.05	13.49	14.22	1.74426	6.20392	1.29607550710959e-180	4.08872438983192e-179	AT4G23180.1	2e-151	| Symbols: CRK10, RLK4 | cysteine-rich RLK (RECEPTOR-like protein kinase) 10 | chr4:12138171-12140780 FORWARD LENGTH=669	LOC_Os07g35290.1	0	protein|TKL_IRAK_DUF26-lc.10 - DUF26 kinases have homology to DUF26 containing loci, expressed
comp60513_c0_seq2	82.24	79.12	27.64	27.81	1.5808	6.73913	1.85250061329385e-180	5.83333373266979e-179	AT1G05840.1	2e-168	| Symbols: | Eukaryotic aspartyl protease family protein | chr1:1762843-1766150 REVERSE LENGTH=485	LOC_Os02g27360.1	0	protein|aspartic proteinase-like protein 2 precursor, putative, expressed
comp60222_c2_seq1	88.14	88.71	27.74	26.19	1.75331	6.20562	3.13937293142078e-180	9.86742354408036e-179	AT5G62190.1	7e-133	| Symbols: PRH75 | DEAD box RNA helicase (PRH75) | chr5:24980542-24983879 REVERSE LENGTH=671	LOC_Os09g34910.1	7e-171	protein|DEAD-box ATP-dependent RNA helicase 7, putative, expressed
comp56891_c0_seq1	336.89	327.28	160.42	161.62	1.08443	9.2681	8.25986733778302e-180	2.58668240395289e-178	AT1G50250.1	0	| Symbols: FTSH1 | FTSH protease 1 | chr1:18614398-18616930 REVERSE LENGTH=716	LOC_Os06g51029.1	0	protein|OsFtsH1 FtsH protease, homologue of AtFtsH1/5, expressed
comp50933_c0_seq2	121.98	141.69	22.85	20.55	2.64304	6.03207	4.39455761812664e-179	1.3737002189509e-177	AT3G51030.1	2e-49	| Symbols: ATTRX1, ATTRX H1, TRX1 | thioredoxin H-type 1 | chr3:18951123-18951955 REVERSE LENGTH=114	LOC_Os07g08840.1	2e-56	protein|thioredoxin, putative, expressed
comp61403_c0_seq5	26.01	25.33	4.44	3.21	2.78607	5.6855	4.53846893515437e-179	1.41610150927494e-177	AT5G49900.1	0	| Symbols: | Beta-glucosidase, GBA2 type family protein | chr5:20297235-20302019 REVERSE LENGTH=957	LOC_Os11g13810.1	0	protein|non-lysosomal glucosylceramidase, putative, expressed
comp59852_c0_seq4	121.56	121.08	43.78	46.36	1.4686	7.12604	5.33420679106933e-179	1.66136295147305e-177	AT2G21520.2	0	| Symbols: | Sec14p-like phosphatidylinositol transfer family protein | chr2:9215956-9218953 FORWARD LENGTH=637	LOC_Os02g04020.1	0	protein|expressed protein
comp60996_c2_seq4	95.84	98.98	40.06	40.6	1.31237	7.87204	5.80713117247435e-178	1.80537489989992e-176	AT1G68580.2	5e-101	| Symbols: | agenet domain-containing protein / bromo-adjacent homology (BAH) domain-containing protein | chr1:25752869-25755631 FORWARD LENGTH=648	LOC_Os08g33420.1	0	protein|agenet domain containing protein, expressed
comp58687_c0_seq1	109.77	112.37	45.75	44.85	1.33401	7.63901	3.03861964516536e-177	9.41257767119035e-176	AT1G64550.1	0	| Symbols: ATGCN3, GCN3 | general control non-repressible 3 | chr1:23968850-23973369 FORWARD LENGTH=715	LOC_Os02g58020.1	0	protein|ABC transporter, ATP-binding protein, putative, expressed
comp56022_c1_seq1	178.7	183.2	69.15	65.73	1.46409	7.21326	1.38418024555072e-176	4.2569133943059e-175	AT1G70670.1	1e-76	| Symbols: | Caleosin-related family protein | chr1:26644830-26645970 FORWARD LENGTH=195	LOC_Os06g14370.2	4e-113	protein|caleosin related protein, putative, expressed
comp59375_c0_seq21	32.93	29.76	0.84	0.67	5.40176	4.35641	8.44779883661536e-176	2.59338340629429e-174	AT1G17690.1	1e-48	| Symbols: NOF1 | FUNCTIONS IN: molecular_function unknown; INVOLVED IN: biological_process unknown; LOCATED IN: nucleus; EXPRESSED IN: 24 plant structures; EXPRESSED DURING: 13 growth stages; CONTAINS InterPro DOMAIN/s: Digestive organ expansion factor, predicted (InterPro:IPR010678); Has 25006 Blast hits to 13379 proteins in 904 species: Archae - 102; Bacteria - 5571; Metazoa - 7448; Fungi - 31…	LOC_Os05g22920.2	2e-80	protein|digestive organ expansion factor, putative, expressed
comp59436_c1_seq3	55.74	55.35	13.41	13.73	2.07285	5.79382	1.45419140245496e-175	4.45622517424928e-174	AT3G30180.1	4e-172	| Symbols: CYP85A2, BR6OX2 | brassinosteroid-6-oxidase 2 | chr3:11810867-11813509 FORWARD LENGTH=465	LOC_Os03g40540.1	0	protein|cytochrome P450, putative, expressed
comp59032_c2_seq1	70.43	70.14	19.1	22.4	1.80021	7.10742	1.100571965603e-174	3.36657103049631e-173	AT1G69830.1	0	| Symbols: ATAMY3, AMY3 | alpha-amylase-like 3 | chr1:26288518-26293003 REVERSE LENGTH=887	LOC_Os01g51754.1	0	protein|alpha-amylase precursor, putative, expressed
comp58229_c1_seq5	53.64	49.1	7.94	8.06	2.72181	5.36556	1.20883649030945e-174	3.69115313351175e-173	AT4G27460.1	2e-32	| Symbols: | Cystathionine beta-synthase (CBS) family protein | chr4:13732939-13734263 FORWARD LENGTH=391	LOC_Os10g35630.1	8e-98	protein|cystathionin beta synthase protein, putative, expressed
comp51907_c0_seq1	106.45	97.71	24.8	25.17	2.0703	6.07636	1.71181715349082e-174	5.21769178635191e-173	AT4G05030.1	3e-07	| Symbols: | Copper transport protein family | chr4:2576790-2577974 REVERSE LENGTH=110	LOC_Os04g39320.4	1e-29	protein|expressed protein
comp54830_c0_seq5	243.62	251.4	78.24	73.07	1.75022	6.22598	3.28786685631339e-174	9.98602114337736e-173	AT4G05050.4	9e-16	| Symbols: UBQ11 | ubiquitin 11 | chr4:2588271-2588960 REVERSE LENGTH=153	LOC_Os08g08760.1	2e-15	protein|ubiquitin family protein, putative, expressed
comp52672_c0_seq6	89.86	88.18	11.61	11.38	2.99212	4.97457	9.57114783023732e-174	2.90183650145071e-172	NA	NA	NA	LOC_Os03g23010.3	6e-16	protein|expressed protein
comp52400_c0_seq1	282.39	293.19	105.29	98.15	1.54067	7.11348	1.69102516812992e-173	5.10886439683696e-172	NA	NA	NA	NA	NA	NA
comp62011_c0_seq1	33.44	34.39	13.35	13.39	1.38326	7.29546	2.2663328667559e-173	6.83490880414234e-172	AT1G20960.2	0	| Symbols: emb1507 | U5 small nuclear ribonucleoprotein helicase, putative | chr1:7302591-7309914 REVERSE LENGTH=2171	LOC_Os02g01740.1	0	protein|U5 small nuclear ribonucleoprotein 200 kDa helicase, putative, expressed
comp53584_c0_seq1	63.86	63.48	20.98	20.9	1.64404	6.28347	2.38812136961302e-173	7.1895464079914e-172	AT2G23840.1	5e-76	| Symbols: | HNH endonuclease | chr2:10153982-10155600 REVERSE LENGTH=284	LOC_Os07g07480.1	4e-91	protein|HNH endonuclease domain-containing protein, putative, expressed
comp52400_c0_seq2	195.21	190.62	72.13	66.94	1.51224	7.17248	3.04017969479348e-173	9.13654003014251e-172	NA	NA	NA	NA	NA	NA
comp53461_c0_seq2	30.94	30.4	3.39	3.17	3.26352	4.84852	3.40749028463855e-172	1.02045994013738e-170	AT1G78600.1	9e-44	| Symbols: LZF1, STH3, DBB3 | light-regulated zinc finger protein 1 | chr1:29567370-29568662 FORWARD LENGTH=299	LOC_Os01g10580.1	8e-104	protein|B-box zinc finger family protein, putative, expressed
comp60956_c0_seq1	87.35	89.71	25.1	27.83	1.78168	6.20908	5.11509895050485e-172	1.52917356059595e-170	NA	NA	NA	LOC_Os02g16600.2	5e-156	protein|expressed protein
comp59648_c1_seq3	62.05	63.93	19.7	20.41	1.69105	6.24191	8.03312864008252e-172	2.39734309415703e-170	AT3G13320.1	0	| Symbols: CAX2, atcax2 | cation exchanger 2 | chr3:4315418-4317997 FORWARD LENGTH=441	LOC_Os04g55940.2	0	protein|sodium/calcium exchanger protein, putative, expressed
comp54287_c3_seq8	40.94	45.18	2.09	3.86	3.89159	5.12603	1.05385931685548e-171	3.13958436482336e-170	AT1G68840.2	1e-93	| Symbols: RAV2, AtRAV2 | related to ABI3/VP1 2 | chr1:25880442-25881500 FORWARD LENGTH=352	LOC_Os01g04800.1	2e-117	protein|B3 DNA binding domain containing protein, expressed
comp53060_c0_seq1	54.89	58.85	9.19	8.55	2.7207	5.2054	2.7725245427566e-171	8.24537246830217e-170	NA	NA	NA	LOC_Os06g41450.1	9e-18	protein|VQ domain containing protein, putative, expressed
comp61191_c0_seq17	18.75	18.27	3.32	2.73	2.65379	5.25388	1.19297831897614e-170	3.53559145398984e-169	AT1G56130.1	0	| Symbols: | Leucine-rich repeat transmembrane protein kinase | chr1:20994931-21000887 REVERSE LENGTH=1032	LOC_Os04g52600.1	0	protein|SHR5-receptor-like kinase, putative, expressed
comp59051_c0_seq3	136.72	135.58	50.04	44.79	1.56183	7.86914	3.83141215372395e-170	1.13354214496185e-168	AT5G57800.1	0	| Symbols: FLP1, YRE, CER3, WAX2 | Fatty acid hydroxylase superfamily | chr5:23420589-23423832 FORWARD LENGTH=632	LOC_Os02g08230.1	0	protein|WAX2, putative, expressed
comp60325_c0_seq1	2731.23	2599.89	1204.97	1208.85	1.1834	8.79561	5.22595499467858e-170	1.54345877687662e-168	AT4G05050.4	4e-61	| Symbols: UBQ11 | ubiquitin 11 | chr4:2588271-2588960 REVERSE LENGTH=153	LOC_Os04g53620.4	9e-60	protein|ubiquitin family protein, putative, expressed
comp58291_c0_seq10	69.92	64	3.77	2.85	4.37298	4.5362	9.86237275043856e-170	2.90778735309832e-168	AT5G63850.1	2e-74	| Symbols: AAP4 | amino acid permease 4 | chr5:25551494-25553374 FORWARD LENGTH=466	LOC_Os12g08090.1	7e-94	protein|amino acid transporter, putative, expressed
comp55980_c0_seq2	99.29	96.66	41.22	40.04	1.30997	7.73235	1.90468642253359e-169	5.60606158384888e-168	AT3G46970.1	0	| Symbols: ATPHS2, PHS2 | alpha-glucan phosphorylase 2 | chr3:17301625-17306111 REVERSE LENGTH=841	LOC_Os01g63270.1	0	protein|alpha-glucan phosphorylast isozyme, putative, expressed
comp56859_c0_seq6	22.71	21.25	0.89	0.1	5.50723	4.4196	3.13583089112506e-169	9.21385646054413e-168	AT1G22440.1	8e-100	| Symbols: | Zinc-binding alcohol dehydrogenase family protein | chr1:7922560-7924759 FORWARD LENGTH=386	LOC_Os07g42924.2	9e-100	protein|dehydrogenase, putative, expressed
comp59924_c0_seq4	38.57	34.31	2.72	3.82	3.51566	5.09382	9.39029821353105e-169	2.75438028078402e-167	AT4G33490.2	8e-114	| Symbols: | Eukaryotic aspartyl protease family protein | chr4:16108781-16110679 REVERSE LENGTH=425	LOC_Os11g08100.1	0	protein|eukaryotic aspartyl protease domain containing protein, expressed
comp51766_c0_seq1	784.08	774.83	398.03	395.18	1.01492	9.05137	1.74111674729984e-168	5.09834698824724e-167	AT3G62410.1	4e-29	| Symbols: CP12-2, CP12 | CP12 domain-containing protein 2 | chr3:23091006-23091401 FORWARD LENGTH=131	LOC_Os01g19740.1	3e-42	protein|calvin cycle protein CP12, putative, expressed
comp60106_c2_seq3	136.86	129.87	48.62	52.25	1.44302	8.21656	1.75440779365392e-168	5.12849923298493e-167	AT2G35940.3	6e-61	| Symbols: BLH1 | BEL1-like homeodomain 1 | chr2:15089171-15091699 REVERSE LENGTH=680	LOC_Os11g06020.1	3e-159	protein|homeobox domain containing protein, expressed
comp49078_c1_seq1	122.57	126.04	14.35	13.4	3.20215	4.86001	5.5028038086263e-168	1.60311274220695e-166	AT3G22840.1	9e-11	| Symbols: ELIP1, ELIP | Chlorophyll A-B binding family protein | chr3:8084628-8085445 REVERSE LENGTH=195	LOC_Os07g08150.1	1e-20	protein|early light-induced protein, chloroplast precursor, putative, expressed
comp53675_c0_seq17	70.39	71.5	16.64	15.85	2.16693	5.62328	6.22951420970155e-168	1.80867082054555e-166	NA	NA	NA	LOC_Os05g02780.4	7e-06	protein|glycine-rich protein A3, putative, expressed
comp58763_c0_seq1	48.16	48.01	15.42	15.14	1.6937	6.14318	1.01383794465622e-167	2.93858612385128e-166	AT4G23650.1	0	| Symbols: CDPK6, CPK3 | calcium-dependent protein kinase 6 | chr4:12324967-12327415 REVERSE LENGTH=529	LOC_Os01g43410.1	0	protein|CAMK_CAMK_like.9 - CAMK includes calcium/calmodulin depedent protein kinases, expressed
comp61054_c0_seq3	24.6	24.76	5.5	5.58	2.19459	5.56125	1.05387025311406e-167	3.04945902632498e-166	NA	NA	NA	LOC_Os01g49310.1	0	protein|expressed protein
comp56920_c1_seq3	288.66	275.95	77.2	89.93	1.79638	7.75413	1.46097318006561e-167	4.22031544258414e-166	AT2G40300.1	2e-96	| Symbols: ATFER4, FER4 | ferritin 4 | chr2:16831501-16833214 REVERSE LENGTH=259	LOC_Os12g01530.2	7e-123	protein|ferritin-1, chloroplast precursor, putative, expressed
comp59573_c0_seq11	42.66	41.26	3.24	4.28	3.51747	4.77577	1.78056778742219e-167	5.1348697303943e-166	AT1G68050.1	4e-44	| Symbols: ADO3, FKF1 | flavin-binding, kelch repeat, f box 1 | chr1:25508737-25510697 FORWARD LENGTH=619	LOC_Os11g34460.1	8e-69	protein|OsFBO10 - F-box and other domain containing protein, expressed
comp49731_c0_seq3	122.69	106.01	9.93	5.45	3.93317	5.29889	3.12241999679912e-167	8.98942093196115e-166	NA	NA	NA	NA	NA	NA
comp49833_c0_seq2	45.35	46.29	3.64	4.56	3.52097	4.7291	7.76405441764857e-167	2.22405103970435e-165	AT1G76690.1	1e-156	| Symbols: OPR2, ATOPR2 | 12-oxophytodienoate reductase 2 | chr1:28778976-28780355 FORWARD LENGTH=374	LOC_Os06g11240.1	4e-139	protein|12-oxophytodienoate reductase, putative, expressed
comp59630_c0_seq1	45.99	45.48	11.87	11.19	2.02825	5.79058	8.47087402606163e-166	2.41441051691241e-164	AT2G20900.2	0	| Symbols: DGK5, ATDGK5 | diacylglycerol kinase 5 | chr2:8989794-8992798 REVERSE LENGTH=491	LOC_Os04g54200.1	0	protein|diacylglycerol kinase, putative, expressed
comp60191_c0_seq10	46.72	48.33	10.5	9.76	2.26964	5.51729	2.99932493594017e-164	8.50636360143297e-163	AT3G54020.1	3e-156	| Symbols: AtIPCS1 | Arabidopsis Inositol phosphorylceramide synthase 1 | chr3:20006098-20008020 FORWARD LENGTH=305	LOC_Os01g63060.1	0	protein|phosphatidic acid phosphatase-related, putative, expressed
comp61318_c2_seq2	86.26	92.22	29.41	28.26	1.6702	6.52775	4.06515724033297e-164	1.15101063680833e-162	AT5G62740.1	0	| Symbols: HIR1, ATHIR1 | SPFH/Band 7/PHB domain-containing membrane-associated protein family | chr5:25201320-25202535 FORWARD LENGTH=286	LOC_Os08g30790.2	0	protein|hypersensitive-induced response protein, putative, expressed
comp57814_c0_seq6	96.38	92.75	21.35	25.33	2.05804	6.05472	8.29976096176492e-164	2.34612054909295e-162	AT4G39780.1	8e-33	| Symbols: | Integrase-type DNA-binding superfamily protein | chr4:18458216-18459034 REVERSE LENGTH=272	LOC_Os09g20350.1	1e-58	protein|ethylene-responsive transcription factor, putative, expressed
comp54697_c5_seq1	33.9	32.86	1.68	1.98	4.22359	4.41059	1.62984101594392e-163	4.59196983603936e-162	AT3G05200.1	3e-42	| Symbols: ATL6 | RING/U-box superfamily protein | chr3:1477377-1478573 FORWARD LENGTH=398	LOC_Os08g37760.1	1e-55	protein|zinc finger, C3HC4 type domain containing protein, expressed
comp61694_c0_seq8	26.17	26.64	9.07	9.08	1.58087	6.3494	2.16469359828297e-163	6.07888546534218e-162	NA	NA	NA	LOC_Os03g17410.1	5e-103	protein|expressed protein
comp61532_c0_seq1	289.42	287.48	146.16	146.99	1.01684	8.7176	2.4656319514376e-163	6.91264735321212e-162	AT1G17370.1	0	| Symbols: UBP1B | oligouridylate binding protein 1B | chr1:5951842-5954825 REVERSE LENGTH=419	LOC_Os11g40510.1	0	protein|RNA recognition motif containing protein, putative, expressed
comp56921_c0_seq1	30.15	30.68	4.5	4.06	2.86683	4.99194	3.50214483869536e-163	9.80257207301495e-162	AT2G26310.1	6e-83	| Symbols: | Chalcone-flavanone isomerase family protein | chr2:11201770-11203919 FORWARD LENGTH=398	LOC_Os06g10210.2	0	protein|expressed protein
comp57198_c4_seq1	70.61	76.81	22.74	21.59	1.77379	6.4207	8.01586848080552e-163	2.23634897518239e-161	AT1G30270.1	0	| Symbols: CIPK23, SnRK3.23, ATCIPK23, LKS1 | CBL-interacting protein kinase 23 | chr1:10655270-10658524 FORWARD LENGTH=482	LOC_Os07g05620.2	0	protein|CAMK_KIN1/SNF1/Nim1_like.28 - CAMK includes calcium/calmodulin depedent protein kinases, expressed
comp56938_c0_seq3	34.42	33.76	5.66	5.34	2.67045	5.12596	1.53432516460936e-162	4.25980390109534e-161	AT1G78600.1	6e-44	| Symbols: LZF1, STH3, DBB3 | light-regulated zinc finger protein 1 | chr1:29567370-29568662 FORWARD LENGTH=299	LOC_Os06g05890.1	2e-141	protein|B-box zinc finger family protein, putative, expressed
comp52227_c0_seq4	1054.65	989.18	449.29	455.6	1.21561	9.22842	2.86427425033378e-161	7.92649723880736e-160	AT4G39260.3	1e-41	| Symbols: CCR1, ATGRP8, GR-RBP8, GRP8 | cold, circadian rhythm, and RNA binding 1 | chr4:18274166-18274958 REVERSE LENGTH=92	LOC_Os12g43600.1	2e-47	protein|RNA recognition motif containing protein, expressed
comp56088_c0_seq1	43.47	44.26	7.26	6.84	2.6765	5.10223	3.15716377139374e-161	8.72293796838302e-160	AT2G45050.1	9e-31	| Symbols: GATA2 | GATA transcription factor 2 | chr2:18582958-18583845 FORWARD LENGTH=264	LOC_Os12g42970.1	3e-106	protein|GATA zinc finger domain containing protein, expressed
comp60270_c1_seq1	56.87	54.62	18.03	19.62	1.60616	6.59133	3.51953650827419e-161	9.708479933452e-160	AT1G69040.2	9e-132	| Symbols: ACR4 | ACT domain repeat 4 | chr1:25957843-25960079 FORWARD LENGTH=455	LOC_Os04g32110.1	0	protein|ACT domain containing protein, expressed
comp56900_c0_seq2	43.73	48.69	9.01	9.29	2.37591	5.69785	4.10738808251588e-161	1.13118260214625e-159	AT1G28760.1	6e-90	| Symbols: | Uncharacterized conserved protein (DUF2215) | chr1:10103158-10104588 FORWARD LENGTH=476	LOC_Os03g45180.1	0	protein|expressed protein
comp55099_c2_seq1	155.91	160.22	67.1	65.45	1.29411	7.5359	8.36574999566322e-160	2.29288475881138e-158	AT1G55500.2	2e-32	| Symbols: ECT4 | evolutionarily conserved C-terminal region 4 | chr1:20719747-20722416 FORWARD LENGTH=599	LOC_Os03g53670.1	0	protein|YT521-B-like family domain containing protein, expressed
comp55703_c1_seq1	43.64	45.8	3.05	1.65	4.28538	4.49001	7.17552383988277e-159	1.96039431223592e-157	AT2G05940.1	7e-65	| Symbols: | Protein kinase superfamily protein | chr2:2287514-2289270 REVERSE LENGTH=462	LOC_Os08g35600.1	2e-124	protein|tyrosine protein kinase domain containing protein, putative, expressed
comp54278_c1_seq2	52.09	50.25	12.2	13.75	2.0187	5.87403	4.71710531318748e-158	1.28260339706193e-156	AT4G00330.1	4e-133	| Symbols: CRCK2 | calmodulin-binding receptor-like cytoplasmic kinase 2 | chr4:142787-144427 REVERSE LENGTH=411	LOC_Os03g05470.1	0	protein|tyrosine protein kinase domain containing protein, putative, expressed
comp59369_c0_seq13	20.1	20.1	1.72	1.95	3.49191	4.63707	9.2803646293297e-158	2.51937632488776e-156	AT3G54700.1	0	| Symbols: PHT1;7 | phosphate transporter 1;7 | chr3:20248463-20250070 REVERSE LENGTH=535	LOC_Os10g30790.1	0	protein|inorganic phosphate transporter, putative, expressed
comp60325_c1_seq14	344.36	370.13	94.63	90.57	1.98808	5.93887	1.05180882657451e-156	2.84187463710117e-155	NA	NA	NA	NA	NA	NA
comp57103_c1_seq9	35.52	35.76	1.86	1.68	4.36676	4.31037	1.71754048217974e-156	4.62601705341807e-155	AT4G17500.1	8e-22	| Symbols: ATERF-1, ERF-1 | ethylene responsive element binding factor 1 | chr4:9759405-9760211 FORWARD LENGTH=268	LOC_Os02g43790.1	8e-27	protein|ethylene-responsive transcription factor, putative, expressed
comp54696_c0_seq1	95.44	92.3	36.02	35.25	1.43724	6.80644	6.82645980716143e-156	1.83287235888206e-154	AT3G05700.1	2e-24	| Symbols: | Drought-responsive family protein | chr3:1682432-1684323 REVERSE LENGTH=223	LOC_Os01g48190.1	2e-105	protein|drought induced 19 protein, putative, expressed
comp52037_c0_seq1	484.48	468.83	143.09	119.42	1.90065	7.74636	8.59208278499859e-156	2.29972465792228e-154	NA	NA	NA	LOC_Os06g38210.1	2e-28	protein|expressed protein
comp57199_c1_seq6	39.86	44.18	2.86	2.29	4.06638	4.55073	1.00774200988059e-155	2.69307654122534e-154	AT5G49620.1	6e-14	| Symbols: AtMYB78, MYB78 | myb domain protein 78 | chr5:20137491-20139384 REVERSE LENGTH=307	LOC_Os11g45740.1	2e-14	protein|MYB family transcription factor, putative, expressed
comp55113_c0_seq1	317.02	307.29	146.37	150.95	1.11037	8.49368	1.6363835368507e-155	4.36623831561566e-154	AT1G61800.1	4e-157	| Symbols: GPT2, ATGPT2 | glucose-6-phosphate/phosphate translocator 2 | chr1:22824527-22826459 FORWARD LENGTH=388	LOC_Os07g34006.1	1e-170	protein|transporter family protein, putative, expressed
comp58054_c0_seq1	154.69	151.33	66.88	66.86	1.2342	7.60571	3.81473992393866e-155	1.01627519280045e-153	AT1G56145.1	0	| Symbols: | Leucine-rich repeat transmembrane protein kinase | chr1:21008225-21013934 REVERSE LENGTH=1012	LOC_Os08g10310.1	0	protein|SHR5-receptor-like kinase, putative, expressed
comp51167_c1_seq2	153.09	142.16	33.61	38.03	2.08275	5.9248	5.16841021146888e-155	1.37476501432394e-153	AT3G46460.1	4e-19	| Symbols: UBC13 | ubiquitin-conjugating enzyme 13 | chr3:17096120-17097315 REVERSE LENGTH=166	LOC_Os01g62244.3	2e-19	protein|ubiquitin-conjugating enzyme, putative, expressed
comp49141_c0_seq2	41.58	42.41	1.41	1.91	4.69133	4.22549	1.54714569679194e-153	4.08990830031573e-152	NA	NA	NA	LOC_Os02g45225.1	1e-15	protein|expressed protein
comp60354_c0_seq4	60.21	55.95	17.9	19	1.69426	6.341	1.7431919019342e-153	4.59398112002045e-152	AT4G31860.1	0	| Symbols: | Protein phosphatase 2C family protein | chr4:15406685-15408589 REVERSE LENGTH=357	LOC_Os02g08364.1	0	protein|protein phosphatase 2C, putative, expressed
comp57009_c0_seq2	47.68	46.06	11.01	10.39	2.17075	5.50796	4.98395196353444e-153	1.30742874632994e-151	AT2G43320.2	7e-163	| Symbols: | S-adenosyl-L-methionine-dependent methyltransferases superfamily protein | chr2:17996874-17999158 REVERSE LENGTH=351	LOC_Os04g41500.1	0	protein|expressed protein
comp58530_c0_seq4	32.88	31.87	9.02	8.49	1.92706	5.84194	7.73244834794767e-153	2.02533394801749e-151	AT1G53570.1	3e-151	| Symbols: MAP3KA, MAPKKK3 | mitogen-activated protein kinase kinase kinase 3 | chr1:19987391-19990733 FORWARD LENGTH=609	LOC_Os02g35010.1	0	protein|STE_MEKK_ste11_MAP3K.9 - STE kinases include homologs to sterile 7, sterile 11 and sterile 20 from yeast, expressed
comp55942_c0_seq1	118.35	120.01	50.69	49.4	1.29202	7.26732	9.36239387150162e-153	2.44851613769195e-151	AT5G47900.1	1e-168	| Symbols: | Protein of unknown function (DUF1624) | chr5:19392408-19394963 FORWARD LENGTH=440	LOC_Os04g33200.1	0	protein|heparan-alpha-glucosaminide N-acetyltransferase, putative, expressed
comp54830_c0_seq6	1223.21	1188.4	548.14	537.52	1.19164	8.0247	3.93433909868058e-152	1.02580256865142e-150	AT3G52590.1	2e-47	| Symbols: UBQ1, EMB2167, ERD16, HAP4 | ubiquitin extension protein 1 | chr3:19505668-19506681 FORWARD LENGTH=128	LOC_Os09g27930.1	4e-47	protein|ubiquitin fusion protein, putative, expressed
comp54694_c5_seq1	43.28	39.24	3.66	3.2	3.62643	4.67392	1.17664324856431e-151	3.06320651183991e-150	AT1G70740.2	8e-57	| Symbols: | Protein kinase superfamily protein | chr1:26673847-26675651 REVERSE LENGTH=425	LOC_Os09g24330.1	3e-79	protein|TKL_IRAK_DUF26-lg.2 - DUF26 kinases have homology to DUF26 containing loci, expressed
comp58463_c4_seq5	27.32	25.02	2.63	1.9	3.56864	4.75455	1.48839527150532e-151	3.8689242793454e-150	AT5G38710.1	5e-125	| Symbols: | Methylenetetrahydrofolate reductase family protein | chr5:15501340-15503899 FORWARD LENGTH=476	LOC_Os10g40360.1	4e-158	protein|proline oxidase, mitochondrial precursor, putative, expressed
comp54394_c0_seq1	68.09	61.31	10.43	11.36	2.60877	5.33221	2.65229839329761e-151	6.87350551848532e-150	AT2G35980.1	4e-21	| Symbols: YLS9, NHL10, ATNHL10 | Late embryogenesis abundant (LEA) hydroxyproline-rich glycoprotein family | chr2:15110635-15111318 FORWARD LENGTH=227	LOC_Os01g64470.1	2e-57	protein|harpin-induced protein 1 domain containing protein, expressed
comp52344_c1_seq1	331.27	352.39	77.75	81.81	2.13916	5.61719	3.42334533378174e-151	8.85829389239897e-150	NA	NA	NA	NA	NA	NA
comp50785_c1_seq2	48.1	49.61	8.66	7.73	2.61586	5.10056	1.2988966558668e-150	3.35597280769205e-149	AT1G63120.1	2e-81	| Symbols: ATRBL2, RBL2 | RHOMBOID-like 2 | chr1:23409054-23410725 REVERSE LENGTH=317	LOC_Os03g02530.1	1e-129	protein|OsRhmbd7 - Putative Rhomboid homologue, expressed
comp60286_c0_seq3	60.6	59.53	24.18	23.74	1.36597	6.87711	4.64893511208825e-150	1.19934124201915e-148	AT5G47310.1	3e-77	| Symbols: | PPPDE putative thiol peptidase family protein | chr5:19201325-19202674 FORWARD LENGTH=245	LOC_Os03g01130.2	6e-112	protein|ethylene-responsive element-binding protein, putative, expressed
comp52400_c0_seq4	156.59	158.97	58.68	56.63	1.49243	6.44936	6.78508145287998e-150	1.74779616974187e-148	NA	NA	NA	NA	NA	NA
comp61921_c0_seq2	37.09	37.82	3	3.29	3.61057	4.49983	1.11453951225773e-149	2.86667595269894e-148	AT5G47120.1	4e-92	| Symbols: ATBI-1, BI-1, ATBI1, BI1 | BAX inhibitor 1 | chr5:19136071-19137585 FORWARD LENGTH=247	LOC_Os02g03280.2	4e-113	protein|transmembrane BAX inhibitor motif-containing protein, putative, expressed
comp59369_c0_seq21	32.45	29.78	3.78	4.54	2.94085	5.02171	1.63271172265238e-149	4.19315619325866e-148	AT3G54700.1	0	| Symbols: PHT1;7 | phosphate transporter 1;7 | chr3:20248463-20250070 REVERSE LENGTH=535	LOC_Os10g30790.1	0	protein|inorganic phosphate transporter, putative, expressed
comp57488_c1_seq3	73.54	72.16	20.74	22.31	1.7986	5.96523	1.69005088383657e-149	4.33391791019768e-148	AT1G71695.1	6e-127	| Symbols: | Peroxidase superfamily protein | chr1:26964359-26966557 FORWARD LENGTH=358	LOC_Os01g73170.1	1e-153	protein|peroxidase precursor, putative, expressed
comp60560_c0_seq1	93.34	91.83	42.42	42.19	1.17	7.79585	1.72331438157395e-149	4.41261216089114e-148	AT2G40840.1	0	| Symbols: DPE2 | disproportionating enzyme 2 | chr2:17045368-17050779 FORWARD LENGTH=955	LOC_Os07g46790.1	0	protein|4-alpha-glucanotransferase, putative, expressed
comp56841_c0_seq1	18.79	17.88	1.75	1.4	3.57889	4.6007	1.78255716334461e-149	4.55749316538705e-148	AT1G70820.1	0	| Symbols: | phosphoglucomutase, putative / glucose phosphomutase, putative | chr1:26705594-26708034 FORWARD LENGTH=615	LOC_Os06g28194.1	0	protein|expressed protein
comp61546_c1_seq1	37.75	38.07	13.49	13.92	1.5078	6.34273	5.27383133282491e-149	1.34435611207278e-147	AT2G24120.1	0	| Symbols: PDE319, SCA3 | DNA/RNA polymerases superfamily protein | chr2:10249358-10254530 REVERSE LENGTH=993	LOC_Os06g44230.1	0	protein|DNA-directed RNA polymerase 3A, chloroplast precursor, putative, expressed
comp57332_c0_seq15	80.15	81.35	24.4	22.37	1.82795	5.94713	5.2913748195531e-149	1.34682393252518e-147	AT2G03500.1	6e-31	| Symbols: | Homeodomain-like superfamily protein | chr2:1059926-1062259 FORWARD LENGTH=432	LOC_Os07g02800.2	4e-62	protein|MYB family transcription factor, putative, expressed
comp51115_c1_seq1	124.15	128.17	33.46	39.03	1.83914	6.04213	1.45161553373841e-148	3.67842812025724e-147	AT3G12630.1	4e-31	| Symbols: | A20/AN1-like zinc finger family protein | chr3:4012707-4013189 FORWARD LENGTH=160	LOC_Os09g31200.1	9e-46	protein|AN1-like zinc finger domain containing protein, expressed
comp50731_c0_seq2	85.82	88.12	13.64	15.94	2.59514	5.12593	3.84890859278747e-148	9.71013316560373e-147	NA	NA	NA	LOC_Os05g05040.1	1e-12	protein|expressed protein
comp50809_c0_seq3	335.39	312.05	133.39	133.84	1.31674	8.23057	1.17406358185848e-147	2.95326125656912e-146	AT3G02520.1	8e-144	| Symbols: GRF7, GF14 NU | general regulatory factor 7 | chr3:526800-527915 REVERSE LENGTH=265	LOC_Os04g38870.3	3e-160	protein|14-3-3 protein, putative, expressed
comp58007_c0_seq1	162.13	146.46	49.5	49.73	1.67671	6.67209	1.65917465061889e-147	4.16739908579203e-146	AT2G47180.1	1e-118	| Symbols: AtGolS1, GolS1 | galactinol synthase 1 | chr2:19369049-19370372 REVERSE LENGTH=344	LOC_Os03g20120.1	1e-139	protein|glycosyl transferase 8 domain containing protein, putative, expressed
comp58665_c0_seq1	46.52	48.89	14.26	15.61	1.71535	6.11581	1.71988997445512e-147	4.31357470899212e-146	AT3G17730.1	3e-61	| Symbols: anac057, NAC057 | NAC domain containing protein 57 | chr3:6064379-6065813 FORWARD LENGTH=246	LOC_Os01g15640.1	9e-138	protein|no apical meristem protein, putative, expressed
comp54064_c0_seq2	27.63	29.55	3.06	3.55	3.15101	4.80277	1.20149100765577e-146	3.00460451987495e-145	AT3G09085.1	3e-28	| Symbols: | Protein of unknown function (DUF962) | chr3:2782238-2782576 FORWARD LENGTH=112	LOC_Os03g15920.1	2e-78	protein|expressed protein
comp52605_c0_seq2	74.93	79.14	9.45	7.8	3.19721	4.76224	1.42479342673771e-146	3.55782965014824e-145	AT3G57450.1	2e-16	| Symbols: | unknown protein; Has 65 Blast hits to 65 proteins in 11 species: Archae - 0; Bacteria - 0; Metazoa - 0; Fungi - 0; Plants - 65; Viruses - 0; Other Eukaryotes - 0 (source: NCBI BLink). | chr3:21262028-21262318 FORWARD LENGTH=96	LOC_Os03g52410.1	1e-16	protein|expressed protein
comp60932_c0_seq2	136.47	136.86	64.34	64.38	1.12648	7.93247	1.49369228257923e-146	3.72444669586349e-145	AT3G59040.1	0	| Symbols: | Tetratricopeptide repeat (TPR)-like superfamily protein | chr3:21821495-21824233 REVERSE LENGTH=583	LOC_Os08g09270.1	0	protein|pentatricopeptide, putative, expressed
comp57050_c0_seq1	77.58	79.94	31.49	30.81	1.37824	6.83145	2.07098686775948e-146	5.15639608208138e-145	AT5G53350.1	0	| Symbols: CLPX | CLP protease regulatory subunit X | chr5:21644060-21647503 FORWARD LENGTH=579	LOC_Os02g19150.1	0	protein|AAA family ATPase, putative, expressed
comp57686_c0_seq3	21.15	18.44	0.18	0.1	7.16128	3.94656	3.0443577035946e-146	7.56891835451022e-145	AT1G22240.1	4e-45	| Symbols: APUM8, PUM8 | pumilio 8 | chr1:7853084-7854963 FORWARD LENGTH=515	LOC_Os12g31000.1	4e-82	protein|pumilio-family RNA binding repeat domain containing protein, expressed
comp60829_c1_seq1	115.74	123.35	44.39	44.97	1.46004	6.84423	1.77222625060395e-145	4.39974430041242e-144	AT3G18610.1	9e-59	| Symbols: PARLL1, ATNUC-L2, NUC-L2 | nucleolin like 2 | chr3:6404270-6407822 REVERSE LENGTH=636	LOC_Os04g52960.1	1e-103	protein|nucleolin, putative, expressed
comp58912_c0_seq1	67.39	66.32	25.85	24.27	1.45555	6.61102	1.95747969534983e-145	4.85262332580936e-144	AT5G55580.1	2e-154	| Symbols: | Mitochondrial transcription termination factor family protein | chr5:22515601-22517408 FORWARD LENGTH=496	LOC_Os07g39430.1	0	protein|mTERF family protein, expressed
comp60617_c1_seq3	35.25	36.38	11.6	11.59	1.66707	5.98427	7.88080144766697e-145	1.95084001153952e-143	AT3G54810.1	7e-34	| Symbols: BME3-ZF, BME3, GATA8 | Plant-specific GATA-type zinc finger transcription factor family protein | chr3:20296957-20298236 FORWARD LENGTH=322	LOC_Os02g56250.1	4e-106	protein|GATA zinc finger domain containing protein, expressed
comp53299_c1_seq1	49.39	51.11	6.47	8.06	2.82888	4.95107	2.46016810942868e-144	6.08119476399903e-143	AT2G46860.1	4e-130	| Symbols: AtPPa3, PPa3 | pyrophosphorylase 3 | chr2:19253843-19255060 FORWARD LENGTH=216	LOC_Os04g59040.1	6e-138	protein|soluble inorganic pyrophosphatase, putative, expressed
comp54181_c0_seq1	223.25	239.88	80.62	80.87	1.56022	6.5133	3.2526704729092e-144	8.02856559091276e-143	AT1G21460.1	4e-53	| Symbols: SWEET1, AtSWEET1 | Nodulin MtN3 family protein | chr1:7512030-7513281 REVERSE LENGTH=247	LOC_Os01g65880.1	1e-83	protein|nodulin MtN3 family protein, putative, expressed
comp52037_c0_seq6	197.98	192.99	88.25	83.89	1.2236	7.9579	7.244653891554e-144	1.78562476492547e-142	NA	NA	NA	LOC_Os06g38210.1	6e-32	protein|expressed protein
comp53778_c1_seq3	323.33	303.04	109.24	104.86	1.58867	6.36911	1.18738906283093e-143	2.92241015032958e-142	AT1G78300.1	8e-30	| Symbols: GRF2, 14-3-3OMEGA, GF14 OMEGA | general regulatory factor 2 | chr1:29461883-29463052 FORWARD LENGTH=259	LOC_Os03g50290.2	2e-29	protein|14-3-3 protein, putative, expressed
comp45763_c0_seq1	67.82	64.61	0.48	0.32	7.32981	3.71522	3.41365850553759e-143	8.38966573886067e-142	NA	NA	NA	NA	NA	NA
comp60933_c0_seq2	157.97	145.89	62.52	61.71	1.33039	8.33425	1.38385550887418e-142	3.39133689084616e-141	AT1G55020.1	0	| Symbols: LOX1, ATLOX1 | lipoxygenase 1 | chr1:20525798-20530143 FORWARD LENGTH=859	LOC_Os03g52860.1	0	protein|lipoxygenase, putative, expressed
comp50933_c0_seq3	312.61	319.65	139.47	144.54	1.19474	7.69953	1.72283144979263e-142	4.21601467642112e-141	AT3G51030.1	3e-49	| Symbols: ATTRX1, ATTRX H1, TRX1 | thioredoxin H-type 1 | chr3:18951123-18951955 REVERSE LENGTH=114	LOC_Os07g08840.1	2e-56	protein|thioredoxin, putative, expressed
comp61446_c2_seq2	47.74	48.73	4.65	3.65	3.57538	4.46798	3.7239320875507e-141	9.07410478801473e-140	AT1G72180.1	2e-57	| Symbols: | Leucine-rich receptor-like protein kinase family protein | chr1:27164074-27167204 FORWARD LENGTH=977	LOC_Os01g65650.1	9e-137	protein|receptor-like protein kinase HAIKU2 precursor, putative, expressed
comp58251_c1_seq2	73	78.21	20.63	18.36	1.99561	5.85764	4.95070757595098e-141	1.20462529511421e-139	NA	NA	NA	NA	NA	NA
comp55803_c4_seq1	49.81	49.66	8.73	8.91	2.53483	4.99983	1.34764904713389e-140	3.27450045069554e-139	AT1G23550.1	4e-36	| Symbols: SRO2 | similar to RCD one 2 | chr1:8350912-8352232 FORWARD LENGTH=323	LOC_Os03g12820.2	7e-91	protein|ATP8, putative, expressed
comp51230_c1_seq1	88.47	96.54	9.87	9.12	3.32298	4.66996	1.67927941555888e-140	4.07451223633478e-139	AT1G04240.1	7e-13	| Symbols: SHY2, IAA3 | AUX/IAA transcriptional regulator family protein | chr1:1128564-1129319 REVERSE LENGTH=189	LOC_Os03g58350.1	2e-14	protein|OsIAA14 - Auxin-responsive Aux/IAA gene family member, expressed
comp59322_c3_seq1	65.72	62.29	15.13	17.57	2.00842	5.80069	1.31714735486745e-138	3.16892334113474e-137	AT1G77380.1	8e-161	| Symbols: AAP3, ATAAP3 | amino acid permease 3 | chr1:29075201-29077252 REVERSE LENGTH=476	LOC_Os05g34980.1	0	protein|amino acid transporter, putative, expressed
comp56373_c1_seq5	40.45	39.35	11.07	11.75	1.84558	5.76888	1.41670058119466e-138	3.40365791807357e-137	AT2G01910.1	4e-136	| Symbols: ATMAP65-6, MAP65-6 | Microtubule associated protein (MAP65/ASE1) family protein | chr2:417191-420182 FORWARD LENGTH=608	LOC_Os03g50970.1	0	protein|retrotransposon protein, putative, Ty1-copia subclass, expressed
comp56970_c0_seq2	40.22	36.46	7.44	7.7	2.37923	5.2916	2.42810006198475e-138	5.82539972854324e-137	AT1G19740.1	4e-37	| Symbols: | ATP-dependent protease La (LON) domain protein | chr1:6824396-6825232 FORWARD LENGTH=278	LOC_Os03g29540.2	2e-68	protein|ATP-dependent protease, putative, expressed
comp61736_c1_seq1	36.49	39.02	14.16	14.35	1.44553	6.7826	3.41896199080912e-138	8.19116348287555e-137	AT5G13010.1	0	| Symbols: EMB3011 | RNA helicase family protein | chr5:4122747-4128660 FORWARD LENGTH=1255	LOC_Os07g32430.1	0	protein|pre-mRNA-splicing factor ATP-dependent RNA helicase PRP16, putative, expressed
comp59657_c0_seq1	44.23	44.28	15.79	16.17	1.50946	6.17733	5.22921725160272e-138	1.2510683173178e-136	AT3G29400.1	1e-118	| Symbols: ATEXO70E1, EXO70E1 | exocyst subunit exo70 family protein E1 | chr3:11297339-11299315 REVERSE LENGTH=658	LOC_Os01g55799.2	0	protein|exo70 exocyst complex subunit domain containing protein, expressed
comp61569_c0_seq3	59.05	56.78	14.97	16.08	1.93881	5.66758	5.7700705426536e-137	1.37279594993967e-135	AT1G77280.1	9e-107	| Symbols: | Protein kinase protein with adenine nucleotide alpha hydrolases-like domain | chr1:29031468-29035882 REVERSE LENGTH=794	LOC_Os03g62340.1	0	protein|protein kinase family protein, putative, expressed
comp61191_c0_seq8	18.39	18.27	3.02	2.13	2.87294	5.04803	1.31446902765144e-136	3.12300339024539e-135	AT1G56130.1	0	| Symbols: | Leucine-rich repeat transmembrane protein kinase | chr1:20994931-21000887 REVERSE LENGTH=1032	LOC_Os04g52600.1	0	protein|SHR5-receptor-like kinase, putative, expressed
comp47648_c0_seq1	81.83	89.69	19.82	20.25	2.13786	5.58392	1.55883090899231e-136	3.69844507909116e-135	NA	NA	NA	LOC_Os11g41070.1	7e-22	protein|expressed protein
comp48982_c0_seq1	162.65	168.08	57.34	53	1.62405	6.06582	2.35389049987618e-136	5.57706006402199e-135	AT3G05550.1	5e-27	| Symbols: | Hypoxia-responsive family protein | chr3:1612860-1613748 FORWARD LENGTH=97	LOC_Os02g37930.1	2e-62	protein|hypoxia-responsive family protein, putative, expressed
comp55924_c1_seq2	108.59	100.89	31.57	29.11	1.82752	6.01433	2.59018929467881e-136	6.12844511296242e-135	NA	NA	NA	LOC_Os01g04020.2	8e-28	protein|AP2 domain containing protein, expressed
comp54830_c0_seq7	1020.9	946.27	366.72	375.63	1.44609	6.91642	4.75419828806566e-136	1.12330229895951e-134	AT4G05050.4	4e-17	| Symbols: UBQ11 | ubiquitin 11 | chr4:2588271-2588960 REVERSE LENGTH=153	LOC_Os04g53620.4	2e-16	protein|ubiquitin family protein, putative, expressed
comp47716_c0_seq2	99.81	121.52	9.49	10.89	3.47954	4.97401	1.04935041048951e-135	2.46914457852821e-134	NA	NA	NA	LOC_Os04g54210.1	1e-15	protein|expressed protein
comp54003_c0_seq2	82.58	87.21	27.93	31.05	1.56552	6.50365	1.37797301287072e-135	3.23795304670446e-134	AT3G62550.1	5e-22	| Symbols: | Adenine nucleotide alpha hydrolases-like superfamily protein | chr3:23136194-23137074 FORWARD LENGTH=162	LOC_Os05g28740.1	5e-57	protein|universal stress protein domain containing protein, putative, expressed
comp61569_c0_seq1	46.57	46.6	13.22	13.96	1.81716	5.71724	3.47062231160195e-134	8.09969484982854e-133	AT1G77280.1	4e-34	| Symbols: | Protein kinase protein with adenine nucleotide alpha hydrolases-like domain | chr1:29031468-29035882 REVERSE LENGTH=794	LOC_Os03g62340.1	0	protein|protein kinase family protein, putative, expressed
comp53678_c0_seq3	110.02	104.98	33.12	32.96	1.74176	5.9011	1.10928335339854e-133	2.57829360158982e-132	AT5G56550.1	3e-07	| Symbols: OXS3, ATOXS3 | oxidative stress 3 | chr5:22895847-22896502 REVERSE LENGTH=172	LOC_Os05g44900.1	3e-53	protein|expressed protein
comp56813_c1_seq2	47.53	50.89	4.5	5.06	3.40113	4.5108	2.66320115978521e-133	6.17329308080118e-132	AT5G44210.1	5e-17	| Symbols: ERF9, ATERF9, ATERF-9 | erf domain protein 9 | chr5:17806742-17807344 FORWARD LENGTH=200	LOC_Os05g41780.1	7e-32	protein|AP2 domain containing protein, expressed
comp53760_c0_seq1	76.22	75.03	22.05	23.22	1.78013	5.7815	2.78905091684238e-133	6.45627597371757e-132	NA	NA	NA	LOC_Os01g50310.1	4e-07	protein|VIP1 protein, putative, expressed
comp59360_c0_seq1	125.78	124.65	63.06	63.03	1.03002	8.30759	8.87805404262598e-133	2.04410034610461e-131	AT5G13980.2	0	| Symbols: | Glycosyl hydrolase family 38 protein | chr5:4508626-4514334 FORWARD LENGTH=1024	LOC_Os11g32260.1	0	protein|lysosomal alpha-mannosidase precursor, putative, expressed
comp60652_c0_seq1	76.91	78.47	36.67	36.2	1.13266	7.65323	9.06331171972527e-133	2.08395341958247e-131	AT2G47390.1	0	| Symbols: | Prolyl oligopeptidase family protein | chr2:19442278-19446253 REVERSE LENGTH=961	LOC_Os03g19410.1	0	protein|OsPOP7 - Putative Prolyl Oligopeptidase homologue, expressed
comp60046_c0_seq1	29.56	31.18	10.54	10.1	1.59701	6.08472	1.66108633827121e-132	3.81426393761205e-131	AT3G02060.2	0	| Symbols: | DEAD/DEAH box helicase, putative | chr3:354412-358319 FORWARD LENGTH=822	LOC_Os11g32880.1	0	protein|DEAD-box ATP-dependent RNA helicase, putative, expressed
comp55195_c1_seq3	94.82	103.64	10.11	7.28	3.5507	4.57299	2.03962851089265e-132	4.67722040048074e-131	NA	NA	NA	NA	NA	NA
comp59313_c0_seq1	115.76	114.81	52.32	54.26	1.15337	7.54087	2.1798710531813e-132	4.99213785307428e-131	AT5G64300.1	0	| Symbols: ATGCH, GCH, ATRIBA1, RFD1 | GTP cyclohydrolase II | chr5:25718459-25720790 FORWARD LENGTH=543	LOC_Os02g36340.1	0	protein|riboflavin biosynthesis protein ribAB, chloroplast precursor, putative, expressed
comp54697_c3_seq1	49.92	46.41	2.1	1.97	4.59607	4.0857	2.22942660446231e-132	5.09880877629364e-131	AT1G72200.1	1e-28	| Symbols: | RING/U-box superfamily protein | chr1:27169935-27171149 REVERSE LENGTH=404	LOC_Os02g52210.2	4e-49	protein|zinc finger, C3HC4 type domain containing protein, expressed
comp61421_c0_seq2	19.33	18.64	3.9	3.51	2.39624	5.11547	2.29633944432241e-132	5.24483929083238e-131	AT4G13420.1	0	| Symbols: HAK5, ATHAK5 | high affinity K+ transporter 5 | chr4:7797038-7802174 REVERSE LENGTH=785	LOC_Os04g32920.4	0	protein|potassium transporter, putative, expressed
comp59014_c0_seq1	83.2	81.22	40.11	39.3	1.09001	8.09466	4.00554592352424e-132	9.13648490945009e-131	AT2G42880.1	0	| Symbols: ATMPK20, MPK20 | MAP kinase 20 | chr2:17840572-17843947 REVERSE LENGTH=606	LOC_Os05g49140.1	0	protein|CGMC_MAPKCMGC_2.8 - CGMC includes CDA, MAPK, GSK3, and CLKC kinases, expressed
comp56813_c1_seq1	76.1	77.02	14.71	13.66	2.47166	4.98054	4.79312595734307e-132	1.09183839959158e-130	NA	NA	NA	LOC_Os01g58420.1	5e-32	protein|AP2 domain containing protein, expressed
comp54790_c0_seq13	32.08	29.88	1.67	1.26	4.43315	4.14896	5.17758949517031e-132	1.17785004053476e-130	AT5G64810.1	5e-32	| Symbols: WRKY51, ATWRKY51 | WRKY DNA-binding protein 51 | chr5:25908415-25909687 FORWARD LENGTH=194	LOC_Os05g09020.1	4e-37	protein|WRKY67, expressed
comp52221_c2_seq2	107.12	110.13	27.5	25.05	2.08743	5.40462	5.91697118571555e-132	1.34426679590593e-130	NA	NA	NA	LOC_Os01g68300.1	7e-20	protein|expressed protein
comp58613_c3_seq8	35.12	32.54	10.79	11.52	1.64052	6.17793	6.50177780548667e-132	1.47517157361572e-130	AT2G23790.1	3e-42	| Symbols: | Protein of unknown function (DUF607) | chr2:10125692-10127455 REVERSE LENGTH=336	LOC_Os10g35770.1	3e-49	protein|E2F-related protein, putative, expressed
comp58285_c1_seq1	45.36	45.68	18.84	19.18	1.29965	6.72944	9.54741583835259e-132	2.16332319194418e-130	AT4G31210.1	0	| Symbols: | DNA topoisomerase, type IA, core | chr4:15165280-15172534 FORWARD LENGTH=1284	LOC_Os06g16980.1	0	protein|DNA topoisomerase I family protein, expressed
comp26624_c0_seq1	66.12	62.33	2.42	3.15	4.55921	4.0686	2.60563756414879e-131	5.89624458043181e-130	NA	NA	NA	NA	NA	NA
comp58591_c0_seq2	64.81	59.05	17.75	19.61	1.76891	6.11448	9.59422421128047e-131	2.15964600182962e-129	AT2G44060.2	4e-133	| Symbols: | Late embryogenesis abundant protein, group 2 | chr2:18226922-18227988 FORWARD LENGTH=325	LOC_Os03g62620.4	5e-167	protein|late embryogenesis abundant protein, putative, expressed
comp58058_c1_seq1	107.86	115.89	25.84	30.82	2.02149	5.88272	9.7972827546306e-131	2.20246002082444e-129	AT2G05710.1	6e-130	| Symbols: ACO3 | aconitase 3 | chr2:2141591-2146350 FORWARD LENGTH=990	LOC_Os03g04410.1	4e-160	protein|aconitate hydratase protein, putative, expressed
comp57103_c2_seq3	61.96	61.13	4.84	3.38	3.94094	4.27694	1.15281668705497e-130	2.58817167093731e-129	AT4G17500.1	9e-21	| Symbols: ATERF-1, ERF-1 | ethylene responsive element binding factor 1 | chr4:9759405-9760211 FORWARD LENGTH=268	LOC_Os02g43790.1	2e-47	protein|ethylene-responsive transcription factor, putative, expressed
comp57875_c1_seq4	65.43	67.93	17.43	20.36	1.85885	5.91571	1.87685923947216e-130	4.19720610602586e-129	AT5G34940.1	4e-137	| Symbols: AtGUS3, GUS3 | glucuronidase 3 | chr5:13235912-13237799 REVERSE LENGTH=401	LOC_Os06g08090.1	0	protein|heparanase-like protein precursor, putative, expressed
comp53796_c0_seq1	69.5	72.1	28.75	27.73	1.36621	6.63734	5.40203385158461e-130	1.20333992038549e-128	AT1G50430.1	0	| Symbols: DWF5, PA, LE, ST7R, 7RED | Ergosterol biosynthesis ERG4/ERG24 family | chr1:18682175-18685555 REVERSE LENGTH=432	LOC_Os02g26650.3	0	protein|delta14-sterol reductase, putative, expressed
comp60536_c0_seq1	49.55	45.5	15.8	16.88	1.58015	6.43111	1.26559209757629e-129	2.80823738749764e-128	AT5G67360.1	9e-149	| Symbols: ARA12 | Subtilase family protein | chr5:26872192-26874465 REVERSE LENGTH=757	LOC_Os03g02750.1	0	protein|OsSub25 - Putative Subtilisin homologue, expressed
comp58862_c0_seq1	62.28	63.13	25.17	26.2	1.32779	6.63508	3.60887097428536e-129	7.99740747600365e-128	AT3G58510.3	0	| Symbols: | DEA(D/H)-box RNA helicase family protein | chr3:21640608-21643464 FORWARD LENGTH=612	LOC_Os11g38670.1	0	protein|DEAD-box ATP-dependent RNA helicase, putative, expressed
comp58137_c0_seq12	30.53	29.5	6.86	7.49	2.10449	5.34891	3.66571530633594e-129	8.11288155006907e-128	AT5G51290.1	3e-171	| Symbols: | Diacylglycerol kinase family protein | chr5:20844252-20848157 REVERSE LENGTH=608	LOC_Os02g43906.1	0	protein|ceramide kinase-related, putative, expressed
comp48411_c2_seq2	472.64	459.09	175.92	186.06	1.40403	6.46476	7.04096403810315e-129	1.55628018029299e-127	AT4G05050.4	4e-69	| Symbols: UBQ11 | ubiquitin 11 | chr4:2588271-2588960 REVERSE LENGTH=153	LOC_Os04g53620.4	9e-68	protein|ubiquitin family protein, putative, expressed
comp54830_c0_seq2	2634.18	2483	1070.72	1161.79	1.23697	9.29536	4.4122183907e-128	9.73985838050143e-127	AT4G05050.4	8e-48	| Symbols: UBQ11 | ubiquitin 11 | chr4:2588271-2588960 REVERSE LENGTH=153	LOC_Os08g08760.1	6e-47	protein|ubiquitin family protein, putative, expressed
comp59367_c2_seq10	33.83	31.48	5.51	5.97	2.54785	4.97775	1.15599085543039e-127	2.54199272830843e-126	AT2G01900.1	1e-169	| Symbols: | DNAse I-like superfamily protein | chr2:406136-408933 FORWARD LENGTH=417	LOC_Os03g13520.1	0	protein|endonuclease/exonuclease/phosphatase family domain containing protein, expressed
comp59005_c2_seq2	51.82	53.37	21.94	21	1.33308	6.67827	8.2472941671169e-127	1.80891356059811e-125	AT5G45110.1	4e-165	| Symbols: NPR3, ATNPR3 | NPR1-like protein 3 | chr5:18229319-18231334 FORWARD LENGTH=586	LOC_Os01g56200.1	0	protein|BTBA2 - Bric-a-Brac,Tramtrack, Broad Complex BTB domain with Ankyrin repeat region, expressed
comp61013_c0_seq2	79.25	79.75	35.15	37.35	1.17301	7.53126	2.81893219703126e-126	6.14355070421699e-125	AT4G32850.3	0	| Symbols: nPAP | nuclear poly(a) polymerase | chr4:15850134-15854351 FORWARD LENGTH=735	LOC_Os06g36360.1	0	protein|expressed protein
comp59941_c0_seq1	61.6	62.2	26.11	26.86	1.26474	6.76845	7.00220005142335e-126	1.5241129209769e-124	AT2G11520.1	1e-148	| Symbols: CRCK3 | calmodulin-binding receptor-like cytoplasmic kinase 3 | chr2:4619145-4621448 FORWARD LENGTH=510	LOC_Os09g03620.1	0	protein|wall-associated receptor kinase-like 20 precursor, putative, expressed
comp60839_c0_seq1	43.34	41.56	9.14	10.38	2.15997	5.22612	1.31422671232926e-125	2.85694207895942e-124	AT4G37640.1	0	| Symbols: ACA2 | calcium ATPase 2 | chr4:17683225-17686808 REVERSE LENGTH=1014	LOC_Os03g42020.1	0	protein|calcium-transporting ATPase, plasma membrane-type, putative, expressed
comp47786_c0_seq1	61.71	63.25	2.81	2.26	4.65555	3.95039	6.30543698194994e-125	1.36551372314542e-123	NA	NA	NA	NA	NA	NA
comp59701_c2_seq15	55.69	53.13	5.98	6.21	3.19648	4.47055	6.31847998528843e-125	1.3666106331817e-123	AT1G77380.1	6e-40	| Symbols: AAP3, ATAAP3 | amino acid permease 3 | chr1:29075201-29077252 REVERSE LENGTH=476	LOC_Os12g08090.1	1e-53	protein|amino acid transporter, putative, expressed
comp58398_c0_seq2	23.67	24.69	2.4	3.34	3.11148	4.68607	7.28574920566697e-125	1.57383207935782e-123	AT3G24503.1	0	| Symbols: ALDH2C4, ALDH1A, REF1 | aldehyde dehydrogenase 2C4 | chr3:8919732-8923029 REVERSE LENGTH=501	LOC_Os01g40870.1	0	protein|aldehyde dehydrogenase, putative, expressed
comp48527_c0_seq1	67.11	68.86	11.1	10.2	2.71378	4.76227	7.54073428598412e-125	1.62686118789557e-123	NA	NA	NA	NA	NA	NA
comp54788_c0_seq1	480.15	451.52	218.77	227.12	1.10323	8.69332	9.14759291076033e-125	1.96857118795634e-123	AT3G27090.1	1e-80	| Symbols: | DCD (Development and Cell Death) domain protein | chr3:9990020-9991407 FORWARD LENGTH=296	LOC_Os01g36950.1	7e-95	protein|N-rich protein, putative, expressed
comp55945_c1_seq1	28.89	28.04	3.55	2.99	3.16034	4.50285	2.49504128993029e-124	5.35589690432404e-123	AT4G18880.1	4e-49	| Symbols: AT-HSFA4A, HSF A4A | heat shock transcription factor A4A | chr4:10347769-10349051 REVERSE LENGTH=401	LOC_Os05g45410.1	2e-119	protein|HSF-type DNA-binding domain containing protein, expressed
comp57607_c3_seq2	62.08	57.19	16.4	16.92	1.8791	5.73315	3.31643252290997e-124	7.10131113968098e-123	AT1G14520.2	3e-173	| Symbols: MIOX1 | myo-inositol oxygenase 1 | chr1:4968376-4969954 REVERSE LENGTH=309	LOC_Os06g36560.1	0	protein|inositol oxygenase, putative, expressed
comp54893_c0_seq1	452.94	412.45	174.18	181.09	1.32451	8.4007	6.48644658438968e-124	1.38544675798747e-122	AT5G20630.1	1e-77	| Symbols: GLP3, GLP3A, GLP3B, ATGER3, GER3 | germin 3 | chr5:6975315-6975950 REVERSE LENGTH=211	LOC_Os08g35760.1	1e-123	protein|Cupin domain containing protein, expressed
comp56875_c1_seq1	87.36	87.84	39.37	38.46	1.21069	6.95813	9.75040133427665e-124	2.08000466819625e-122	AT4G34200.1	0	| Symbols: EDA9 | D-3-phosphoglycerate dehydrogenase | chr4:16374041-16376561 REVERSE LENGTH=603	LOC_Os04g55720.1	0	protein|D-3-phosphoglycerate dehydrogenase, chloroplast precursor, putative, expressed
comp61450_c0_seq2	129.36	136.66	51.78	52.78	1.38731	6.51119	1.71604764351717e-123	3.6562059867474e-122	AT1G79620.1	3e-40	| Symbols: | Leucine-rich repeat protein kinase family protein | chr1:29957633-29962174 REVERSE LENGTH=971	LOC_Os03g21230.1	3e-90	protein|leucine-rich repeat family protein, putative, expressed
comp47867_c0_seq3	79.12	86	20.07	20.01	2.08264	5.42801	4.19899568365252e-123	8.92416824577762e-122	NA	NA	NA	NA	NA	NA
comp57687_c0_seq1	47.42	47.68	15.33	15.51	1.66435	5.80021	5.72582595979355e-123	1.21540766655841e-121	AT4G21800.2	3e-158	| Symbols: QQT2 | P-loop containing nucleoside triphosphate hydrolases superfamily protein | chr4:11573289-11574976 FORWARD LENGTH=379	LOC_Os03g19870.3	0	protein|ATP binding protein, putative, expressed
comp53888_c0_seq1	38.86	39.48	0.81	2.19	4.73725	4.02434	1.01520216392471e-122	2.14961842620893e-121	AT3G18710.1	2e-31	| Symbols: PUB29, ATPUB29 | plant U-box 29 | chr3:6434234-6435481 REVERSE LENGTH=415	LOC_Os02g33680.1	9e-90	protein|U-box domain containing protein, expressed
comp56970_c0_seq1	60.02	63.58	19.85	22.16	1.59672	6.15674	1.1963086685388e-122	2.52997129531725e-121	AT1G19740.1	4e-37	| Symbols: | ATP-dependent protease La (LON) domain protein | chr1:6824396-6825232 FORWARD LENGTH=278	LOC_Os03g29540.2	2e-68	protein|ATP-dependent protease, putative, expressed
comp55059_c0_seq1	80.66	80.95	5.13	4.39	4.12016	4.05658	1.42260182059995e-122	3.00482973944232e-121	NA	NA	NA	NA	NA	NA
comp58096_c2_seq3	47.57	43.56	11.94	10.31	2.07361	5.66094	2.43270194703651e-122	5.13204240797233e-121	AT4G33950.1	7e-124	| Symbols: OST1, SNRK2-6, SRK2E, SNRK2.6, P44, ATOST1 | Protein kinase superfamily protein | chr4:16272364-16274657 FORWARD LENGTH=362	LOC_Os03g41460.1	6e-136	protein|CAMK_CAMK_like.20 - CAMK includes calcium/calmodulin depedent protein kinases, expressed
comp56296_c0_seq2	56.42	50.95	3.96	2.86	4.01342	4.26053	2.87364411660526e-122	6.05479996524576e-121	AT4G05030.1	8e-15	| Symbols: | Copper transport protein family | chr4:2576790-2577974 REVERSE LENGTH=110	LOC_Os04g39010.1	3e-32	protein|heavy metal associated domain containing protein, expressed
comp51515_c0_seq2	49.58	47.73	11.34	13.1	2.03262	5.45381	3.76684559342536e-122	7.92703501417401e-121	AT5G61210.1	1e-77	| Symbols: SNAP33, ATSNAP33, SNP33, ATSNAP33B | soluble N-ethylmaleimide-sensitive factor adaptor protein 33 | chr5:24624027-24625366 FORWARD LENGTH=300	LOC_Os02g24080.3	4e-126	protein|SNARE domain containing protein, putative, expressed
comp50796_c0_seq2	174.37	192.06	63.4	62.76	1.57867	6.27629	4.15877130520443e-122	8.73036182085194e-121	NA	NA	NA	NA	NA	NA
comp57299_c2_seq15	27.25	30.6	1.79	1.31	4.25448	4.17673	4.45308147380176e-122	9.33675466906049e-121	AT3G48360.1	8e-31	| Symbols: BT2, ATBT2 | BTB and TAZ domain protein 2 | chr3:17908482-17910471 REVERSE LENGTH=364	LOC_Os01g68020.1	5e-43	protein|BTBZ2 - Bric-a-Brac, Tramtrack, and Broad Complex BTB domain with TAZ zinc finger and Calmodulin-binding domains, expressed
comp52581_c0_seq2	117.48	105.63	30.97	34.37	1.81127	6.00494	1.26658060179884e-121	2.65238700596749e-120	AT4G35320.1	6e-13	| Symbols: | unknown protein; BEST Arabidopsis thaliana protein match is: unknown protein (TAIR:AT2G17300.1); Has 30201 Blast hits to 17322 proteins in 780 species: Archae - 12; Bacteria - 1396; Metazoa - 17338; Fungi - 3422; Plants - 5037; Viruses - 0; Other Eukaryotes - 2996 (source: NCBI BLink). | chr4:16806139-16806582 REVERSE LENGTH=147	LOC_Os02g48470.1	4e-69	protein|expressed protein
comp57299_c2_seq11	29.09	28.73	0.81	1.09	4.95211	3.8155	2.0579694457798e-121	4.30439763201563e-120	NA	NA	NA	NA	NA	NA
comp60711_c0_seq2	79.71	81.99	38.97	39.63	1.08095	7.73824	4.8390127110798e-121	1.0108815578146e-119	AT4G32180.1	0	| Symbols: ATPANK2, PANK2 | pantothenate kinase 2 | chr4:15537724-15543715 REVERSE LENGTH=901	LOC_Os09g36270.1	0	protein|pantothenate kinase, putative, expressed
comp28374_c0_seq1	34.77	36.95	1.22	1.35	4.83129	3.8735	6.55091699517998e-121	1.36683566537677e-119	NA	NA	NA	NA	NA	NA
comp60146_c0_seq4	97.67	78.34	9.13	11.17	3.15419	5.17831	1.01804478307117e-120	2.11383116775869e-119	AT1G22770.1	8e-86	| Symbols: GI, FB | gigantea protein (GI) | chr1:8062398-8067447 FORWARD LENGTH=1173	LOC_Os01g08700.6	6e-121	protein|GIGANTEA, putative, expressed
comp36735_c0_seq2	91.25	84.44	10.54	7.94	3.28737	4.53013	1.34838166100846e-120	2.79634114444007e-119	NA	NA	NA	NA	NA	NA
comp60986_c0_seq1	40.12	39.73	10.73	11.81	1.86412	5.52354	1.56944643125535e-120	3.25086062483726e-119	AT5G65110.1	0	| Symbols: ACX2, ATACX2 | acyl-CoA oxidase 2 | chr5:26009821-26012482 REVERSE LENGTH=692	LOC_Os11g39220.1	0	protein|acyl-coenzyme A oxidase, putative, expressed
comp52643_c0_seq1	48.88	47.67	2.65	3.12	4.09644	4.0478	3.94477513225015e-120	8.15126634685706e-119	AT1G01480.2	2e-22	| Symbols: ACS2, AT-ACC2 | 1-amino-cyclopropane-1-carboxylate synthase 2 | chr1:176607-178051 FORWARD LENGTH=390	LOC_Os04g48850.1	3e-37	protein|aminotransferase, classes I and II, domain containing protein, expressed
comp51811_c0_seq1	309.61	306.98	149.39	141.27	1.12508	7.76763	4.08945701415552e-120	8.44004803041976e-119	AT5G58070.1	1e-96	| Symbols: ATTIL, TIL | temperature-induced lipocalin | chr5:23500512-23501156 REVERSE LENGTH=186	LOC_Os02g39930.1	8e-118	protein|OsTIL-1 Temperature-induced lipocalin-1, expressed
comp54715_c0_seq1	55.6	54.84	17.67	18.72	1.64155	5.84609	1.4699417426506e-119	3.02282137474246e-118	AT4G29510.1	0	| Symbols: ATPRMT11, PRMT11, ATPRMT1B, PRMT1B | arginine methyltransferase 11 | chr4:14491739-14493752 FORWARD LENGTH=390	LOC_Os09g19560.1	0	protein|methyltransferase, putative, expressed
comp54287_c3_seq10	32.31	31.01	5.47	4.76	2.66909	4.78617	1.50702498246861e-119	3.09536426255243e-118	AT1G68840.2	2e-84	| Symbols: RAV2, AtRAV2 | related to ABI3/VP1 2 | chr1:25880442-25881500 FORWARD LENGTH=352	LOC_Os01g49830.1	5e-125	protein|B3 DNA binding domain containing protein, expressed
comp58239_c0_seq6	83.19	110.98	5.62	2.4	4.63453	5.31729	1.74824581922354e-119	3.58652106386816e-118	AT3G28580.1	1e-48	| Symbols: | P-loop containing nucleoside triphosphate hydrolases superfamily protein | chr3:10715736-10717238 FORWARD LENGTH=500	LOC_Os03g58790.1	2e-53	protein|ATPase, putative, expressed
comp58520_c0_seq1	46.76	48.54	19.68	20.83	1.27464	6.85967	4.36980075851815e-119	8.9432123050676e-118	AT3G12360.1	0	| Symbols: ITN1 | Ankyrin repeat family protein | chr3:3934146-3936495 FORWARD LENGTH=590	LOC_Os03g17240.1	0	protein|ankyrin repeat-containing protein, putative, expressed
comp56296_c0_seq1	65.19	74.36	4.8	2.64	4.26688	4.26936	4.69631267771143e-119	9.59998044978482e-118	AT4G05030.1	6e-10	| Symbols: | Copper transport protein family | chr4:2576790-2577974 REVERSE LENGTH=110	LOC_Os04g39350.1	4e-13	protein|heavy metal associated domain containing protein, expressed
comp55436_c0_seq2	38.28	41.58	4.12	2.02	3.74049	4.73692	5.62047970189424e-119	1.14754251839628e-117	AT1G08650.1	4e-79	| Symbols: PPCK1, ATPPCK1 | phosphoenolpyruvate carboxylase kinase 1 | chr1:2752206-2753232 FORWARD LENGTH=284	LOC_Os02g41580.1	6e-147	protein|CAMK_CAMK_like.14 - CAMK includes calcium/calmodulin depedent protein kinases, expressed
comp54248_c0_seq2	257.23	260.34	92.22	93.94	1.51523	5.9192	6.9613360095864e-119	1.41961530766923e-117	AT1G01490.2	7e-10	| Symbols: | Heavy metal transport/detoxification superfamily protein | chr1:180401-182066 REVERSE LENGTH=177	LOC_Os10g38870.1	2e-09	protein|heavy metal-associated domain containing protein, expressed
comp57270_c2_seq1	41.93	36.82	2.1	2.09	4.2644	4.13178	2.03597315497596e-118	4.12736333073825e-117	AT5G01830.1	5e-61	| Symbols: | ARM repeat superfamily protein | chr5:320983-323007 FORWARD LENGTH=674	LOC_Os05g39930.1	3e-117	protein|spotted leaf 11, putative, expressed
comp53128_c0_seq1	76.26	77.08	30.94	28.59	1.405	6.27633	2.94447213066391e-118	5.95499499389289e-117	AT3G52880.1	0	| Symbols: ATMDAR1, MDAR1 | monodehydroascorbate reductase 1 | chr3:19601477-19604366 REVERSE LENGTH=434	LOC_Os08g44340.1	0	protein|monodehydroascorbate reductase, putative, expressed
comp55548_c1_seq2	50.69	50.71	1	2.12	5.04414	3.72803	3.07687466703693e-118	6.20811107730773e-117	NA	NA	NA	NA	NA	NA
comp60829_c1_seq2	122.24	114.59	43.11	47.56	1.42506	6.79348	3.98748831959234e-118	8.0359617546608e-117	AT3G18610.1	1e-60	| Symbols: PARLL1, ATNUC-L2, NUC-L2 | nucleolin like 2 | chr3:6404270-6407822 REVERSE LENGTH=636	LOC_Os04g52960.1	3e-100	protein|nucleolin, putative, expressed
comp59511_c1_seq1	32.12	34.67	2.69	2.74	3.65626	4.25896	4.91066526276683e-118	9.88480563468811e-117	NA	NA	NA	LOC_Os10g39920.1	8e-07	protein|expressed protein
comp57540_c0_seq4	58.37	61.66	19.26	22.27	1.57108	6.37696	7.15534570714399e-118	1.4369410546703e-116	AT2G44130.1	1e-53	| Symbols: | Galactose oxidase/kelch repeat superfamily protein | chr2:18253731-18254960 FORWARD LENGTH=409	LOC_Os11g14140.1	0	protein|OsFBK25 - F-box domain and kelch repeat containing protein, expressed
comp61959_c1_seq1	30.37	30.8	13.47	13.65	1.21355	6.78477	1.07455623517935e-117	2.15540378321104e-116	AT1G74260.1	0	| Symbols: PUR4 | purine biosynthesis 4 | chr1:27923005-27927764 REVERSE LENGTH=1407	LOC_Os01g66500.1	0	protein|phosphoribosylformylglycinamidine synthase, putative, expressed
comp54181_c1_seq3	99.93	101.29	31.08	31.66	1.72136	5.64812	1.3501980086973e-117	2.70513355426722e-116	AT1G21460.1	3e-37	| Symbols: SWEET1, AtSWEET1 | Nodulin MtN3 family protein | chr1:7512030-7513281 REVERSE LENGTH=247	LOC_Os01g65880.2	1e-48	protein|nodulin MtN3 family protein, putative, expressed
comp58328_c0_seq2	48.77	45.47	16.86	16.21	1.55033	6.06347	2.02102587667826e-117	4.03969349679097e-116	AT2G28840.1	5e-173	| Symbols: XBAT31 | XB3 ortholog 1 in Arabidopsis thaliana | chr2:12378542-12380474 FORWARD LENGTH=456	LOC_Os05g02130.1	0	protein|ankyrin repeat domain-containing protein 28, putative, expressed
comp19486_c0_seq1	20.5	18.68	0.32	0.32	5.93107	3.55386	3.86224544239027e-117	7.69305400327271e-116	NA	NA	NA	NA	NA	NA
comp54287_c3_seq11	17.4	17.94	1.3	1.93	3.48719	4.35351	4.77093553076154e-117	9.49200065527818e-116	AT1G68840.2	1e-92	| Symbols: RAV2, AtRAV2 | related to ABI3/VP1 2 | chr1:25880442-25881500 FORWARD LENGTH=352	LOC_Os01g49830.1	4e-108	protein|B3 DNA binding domain containing protein, expressed
comp46851_c0_seq1	45.54	43.54	2.03	0.96	4.92341	3.76912	5.38049810073462e-117	1.06799458245173e-115	AT2G36950.1	1e-06	| Symbols: | Heavy metal transport/detoxification superfamily protein | chr2:15515216-15516754 FORWARD LENGTH=386	LOC_Os02g57350.1	4e-21	protein|expressed protein
comp49231_c0_seq1	33.4	33.27	11.25	11.89	1.56669	5.82488	2.02334431334286e-116	3.99768028691618e-115	AT4G23180.1	2e-169	| Symbols: CRK10, RLK4 | cysteine-rich RLK (RECEPTOR-like protein kinase) 10 | chr4:12138171-12140780 FORWARD LENGTH=669	LOC_Os07g43560.1	0	protein|TKL_IRAK_DUF26-lc.24 - DUF26 kinases have homology to DUF26 containing loci, expressed
comp54741_c0_seq2	29.23	33.17	1.49	1.31	4.51023	4.01496	2.16902211361005e-116	4.28057013895625e-115	AT3G45640.1	1e-15	| Symbols: ATMPK3, MPK3, ATMAPK3 | mitogen-activated protein kinase 3 | chr3:16756918-16758476 FORWARD LENGTH=370	LOC_Os03g17700.1	7e-26	protein|CGMC_MAPKCGMC_2_ERK.2 - CGMC includes CDA, MAPK, GSK3, and CLKC kinases, expressed
comp59151_c1_seq16	69.22	63.19	0.59	1.14	6.2652	3.48943	4.126132671713e-116	8.11488549557333e-115	NA	NA	NA	NA	NA	NA
comp60391_c1_seq1	66.4	66.26	30.48	30.14	1.16982	6.91852	8.48204230350059e-116	1.66434575783465e-114	AT5G14880.1	0	| Symbols: | Potassium transporter family protein | chr5:4814244-4817667 FORWARD LENGTH=781	LOC_Os02g49760.1	0	protein|potassium transporter, putative, expressed
comp59276_c1_seq1	93.61	94.12	5.72	5.2	4.13734	3.9801	1.35627293340049e-115	2.65519489704576e-114	NA	NA	NA	NA	NA	NA
comp52400_c0_seq3	164.9	162.96	56.13	62.88	1.50187	6.09393	1.3930795336287e-115	2.724138403089e-114	NA	NA	NA	NA	NA	NA
comp57216_c0_seq1	45.13	42.01	10.56	12.1	1.98222	5.52837	1.56256719518479e-115	3.05208392856505e-114	AT1G32700.1	4e-89	| Symbols: | PLATZ transcription factor family protein | chr1:11827588-11829444 FORWARD LENGTH=213	LOC_Os04g50120.1	4e-122	protein|zinc-binding protein, putative, expressed
comp55352_c0_seq1	20.39	22.46	0.74	0.79	4.83744	3.83466	2.15455165457336e-115	4.20358426456055e-114	AT5G53050.3	1e-122	| Symbols: | alpha/beta-Hydrolases superfamily protein | chr5:21510534-21513432 REVERSE LENGTH=396	LOC_Os02g19650.1	0	protein|hydrolase, alpha/beta fold family domain containing protein, expressed
comp57205_c0_seq9	49.51	49.78	15.75	15.58	1.70398	5.63663	2.86411861585194e-115	5.58160999881044e-114	AT3G14200.1	2e-40	| Symbols: | Chaperone DnaJ-domain superfamily protein | chr3:4712881-4714361 REVERSE LENGTH=230	LOC_Os02g54130.2	7e-105	protein|heat shock protein DnaJ, putative, expressed
comp54790_c0_seq5	44.88	42.54	5.14	6.71	2.92056	4.66258	7.75145252947401e-115	1.50717800033927e-113	AT5G26170.1	2e-35	| Symbols: WRKY50, ATWRKY50 | WRKY DNA-binding protein 50 | chr5:9147176-9148128 REVERSE LENGTH=173	LOC_Os05g09020.1	6e-52	protein|WRKY67, expressed
comp56211_c0_seq2	48.46	47.1	14.61	14.55	1.75209	5.57736	8.07326645837124e-115	1.56797113868367e-113	AT5G13200.1	1e-92	| Symbols: | GRAM domain family protein | chr5:4207081-4208079 FORWARD LENGTH=272	LOC_Os12g29400.1	9e-139	protein|GRAM domain containing protein, expressed
comp54871_c0_seq1	81.41	77.47	8.61	11.75	3.0022	4.63938	1.00314928340681e-114	1.94388543266501e-113	AT3G53620.1	1e-15	| Symbols: AtPPa4, PPa4 | pyrophosphorylase 4 | chr3:19881491-19883308 FORWARD LENGTH=216	LOC_Os05g02310.1	1e-17	protein|soluble inorganic pyrophosphatase, putative, expressed
comp48411_c2_seq1	665.78	658.62	269.83	277.15	1.316	6.33043	1.04762269140217e-114	2.02777137895133e-113	AT4G05050.4	2e-46	| Symbols: UBQ11 | ubiquitin 11 | chr4:2588271-2588960 REVERSE LENGTH=153	LOC_Os04g53620.4	4e-45	protein|ubiquitin family protein, putative, expressed
comp50522_c1_seq1	257.15	261.58	127.05	122.71	1.09469	7.44866	5.73366040987393e-114	1.10855082190903e-112	AT3G25570.2	2e-49	| Symbols: | Adenosylmethionine decarboxylase family protein | chr3:9287413-9288462 REVERSE LENGTH=349	LOC_Os02g39790.2	1e-114	protein|CPuORF9 - conserved peptide uORF-containing transcript, expressed
comp51523_c0_seq1	70.64	73.46	25.97	27.27	1.47655	6.01968	6.43593324093785e-114	1.24292600244944e-112	AT1G42990.1	2e-15	| Symbols: ATBZIP60, BZIP60 | basic region/leucine zipper motif 60 | chr1:16136062-16137459 REVERSE LENGTH=295	LOC_Os06g41770.1	6e-103	protein|bZIP transcription factor domain containing protein, expressed
comp61511_c0_seq1	40.79	41.78	18.24	17.81	1.23582	6.67736	6.61429804382397e-114	1.27593384561604e-112	AT1G06840.1	0	| Symbols: | Leucine-rich repeat protein kinase family protein | chr1:2097854-2103208 REVERSE LENGTH=953	LOC_Os05g40270.4	0	protein|expressed protein
comp55864_c0_seq1	65.4	67.59	23.85	25.51	1.47014	6.04431	7.92073849999367e-114	1.52623453886267e-112	AT1G50460.1	0	| Symbols: HKL1, ATHKL1 | hexokinase-like 1 | chr1:18694031-18697429 FORWARD LENGTH=498	LOC_Os01g71320.1	0	protein|hexokinase, putative, expressed
comp55866_c3_seq3	29.77	31.26	4.42	5.68	2.63352	4.87541	9.58015800384802e-114	1.84391131017884e-112	AT3G13510.1	6e-167	| Symbols: | Protein of Unknown Function (DUF239) | chr3:4403776-4405741 FORWARD LENGTH=419	LOC_Os07g38590.1	0	protein|carboxyl-terminal peptidase, putative, expressed
comp49633_c0_seq2	69.16	70.76	10.16	7.01	3.06589	4.62764	1.06693151111984e-113	2.05123869646272e-112	NA	NA	NA	NA	NA	NA
comp61128_c0_seq3	83.77	85.49	39.28	41.25	1.11179	7.4416	1.1876251616043e-113	2.27816562354778e-112	AT3G10740.1	0	| Symbols: ASD1, ARAF1, ARAF, ATASD1 | alpha-L-arabinofuranosidase 1 | chr3:3361031-3364573 REVERSE LENGTH=678	LOC_Os11g03730.1	0	protein|alpha-N-arabinofuranosidase A, putative, expressed
comp55060_c0_seq1	82.23	68.81	6.42	7.56	3.47058	4.60156	2.08600640336501e-113	3.9880903671476e-112	NA	NA	NA	LOC_Os03g11220.1	1e-18	protein|keratin, type I cytoskeletal 9, putative, expressed
comp60154_c3_seq2	30.09	31.19	9.54	9.55	1.72254	5.61901	4.00402533082232e-113	7.63796814220338e-112	AT1G47380.1	0	| Symbols: | Protein phosphatase 2C family protein | chr1:17373004-17375305 REVERSE LENGTH=428	LOC_Os04g37660.1	0	protein|protein phosphotase protein, putative, expressed
comp51627_c0_seq1	60.35	61.81	17.36	18.41	1.81152	5.4779	6.02472037458971e-113	1.14670511129691e-111	AT5G43060.1	4e-125	| Symbols: | Granulin repeat cysteine protease family protein | chr5:17269784-17272117 REVERSE LENGTH=463	LOC_Os04g57440.1	3e-176	protein|oryzain beta chain precursor, putative, expressed
comp58096_c2_seq4	43.79	45.3	13.5	13.67	1.75311	5.54501	6.86807977541046e-113	1.30577365763353e-111	AT4G33950.1	0	| Symbols: OST1, SNRK2-6, SRK2E, SNRK2.6, P44, ATOST1 | Protein kinase superfamily protein | chr4:16272364-16274657 FORWARD LENGTH=362	LOC_Os12g39630.1	0	protein|CAMK_CAMK_like.49 - CAMK includes calcium/calmodulin depedent protein kinases, expressed
comp59450_c1_seq10	12.5	10.27	0	0	11.4408	3.45864	7.38789408672884e-113	1.4030446308832e-111	AT1G13540.1	9e-76	| Symbols: | Protein of unknown function (DUF1262) | chr1:4635474-4636708 REVERSE LENGTH=381	LOC_Os08g31880.1	6e-119	protein|expressed protein
comp47735_c0_seq1	54.17	46.54	1.28	1.5	5.20322	3.8241	8.57055519862182e-113	1.62584286326015e-111	AT2G45130.1	1e-29	| Symbols: ATSPX3, SPX3 | SPX domain gene 3 | chr2:18606489-18607754 FORWARD LENGTH=245	LOC_Os03g29250.1	2e-38	protein|SPX domain-containing protein, putative, expressed
comp57670_c0_seq2	143.93	140.28	54.8	59.26	1.357	6.33525	1.96056719524677e-112	3.71099624912455e-111	NA	NA	NA	LOC_Os09g20350.1	8e-18	protein|ethylene-responsive transcription factor, putative, expressed
comp60076_c0_seq1	14.8	14.45	2.42	2.42	2.63411	4.66672	2.15493854796571e-112	4.07440367843849e-111	AT5G25930.1	0	| Symbols: | Protein kinase family protein with leucine-rich repeat domain | chr5:9050880-9053978 FORWARD LENGTH=1005	LOC_Os01g53920.1	0	protein|receptor-like protein kinase 5 precursor, putative, expressed
comp60437_c1_seq7	76.14	81.15	32.63	30.77	1.35119	6.6396	5.30116587167437e-112	1.00120144853122e-110	NA	NA	NA	NA	NA	NA
comp59989_c1_seq2	47.6	46.76	18.77	17.94	1.40176	6.10176	5.74736828535853e-112	1.08427773929726e-110	AT4G13250.1	0	| Symbols: NYC1 | NAD(P)-binding Rossmann-fold superfamily protein | chr4:7684417-7686691 REVERSE LENGTH=496	LOC_Os01g12710.1	0	protein|oxidoreductase, short chain dehydrogenase/reductase family domain containing protein, expressed
comp48854_c0_seq1	81.98	80.96	8.69	6.73	3.43911	4.26384	5.92298461784794e-112	1.11617960950204e-110	NA	NA	NA	NA	NA	NA
comp56918_c0_seq1	201.37	207.19	89.28	95.2	1.18727	7.13753	7.63100759086301e-112	1.43647428606026e-110	AT5G26742.1	7e-106	| Symbols: emb1138 | DEAD box RNA helicase (RH3) | chr5:9285540-9288871 REVERSE LENGTH=747	LOC_Os03g61220.2	2e-133	protein|DEAD-box ATP-dependent RNA helicase 3, putative, expressed
comp60839_c1_seq4	29.1	29.19	6.42	6.7	2.1901	4.98097	3.04651496899774e-111	5.70971569134915e-110	AT1G27770.1	0	| Symbols: ACA1, PEA1 | autoinhibited Ca2+-ATPase 1 | chr1:9671912-9676010 REVERSE LENGTH=1020	LOC_Os03g42020.1	0	protein|calcium-transporting ATPase, plasma membrane-type, putative, expressed
comp54535_c0_seq1	67.07	71.68	17.1	19.65	1.95652	5.49191	3.15991927906369e-111	5.91578330605038e-110	AT5G42110.1	5e-08	| Symbols: | unknown protein; FUNCTIONS IN: molecular_function unknown; INVOLVED IN: biological_process unknown; LOCATED IN: endomembrane system; EXPRESSED IN: 11 plant structures; EXPRESSED DURING: 6 growth stages; Has 36 Blast hits to 36 proteins in 8 species: Archae - 0; Bacteria - 0; Metazoa - 0; Fungi - 0; Plants - 36; Viruses - 0; Other Eukaryotes - 0 (source: NCBI BLink). | chr5:16831951-1…	LOC_Os10g07450.1	1e-07	protein|expressed protein
comp58458_c2_seq3	68.22	68.02	31.54	29.76	1.19229	6.92688	5.53488252440831e-111	1.03507137164972e-109	AT1G80300.1	0	| Symbols: NTT1, ATNTT1 | nucleotide transporter 1 | chr1:30191954-30194280 FORWARD LENGTH=624	LOC_Os02g11740.1	0	protein|plastidic ATP/ADP-transporter, putative, expressed
comp59465_c0_seq2	122.66	118.78	47.59	52.13	1.31557	6.61647	3.95153586086394e-110	7.34162790635567e-109	AT2G33430.1	3e-105	| Symbols: DAL1, DAL | differentiation and greening-like 1 | chr2:14162732-14164729 FORWARD LENGTH=219	LOC_Os04g51280.1	1e-125	protein|DAG protein, chloroplast precursor, putative, expressed
comp57264_c0_seq1	115.21	112.05	54.19	55.94	1.08527	7.40342	5.74397346956969e-110	1.06372178955383e-108	AT3G20860.1	5e-145	| Symbols: ATNEK5, NEK5 | NIMA-related kinase 5 | chr3:7306147-7308434 FORWARD LENGTH=427	LOC_Os02g37830.1	0	protein|protein kinase domain containing protein, expressed
comp41642_c0_seq2	129.01	121.97	38.5	42.21	1.67633	5.82065	1.21835272291974e-109	2.25382096583318e-108	NA	NA	NA	NA	NA	NA
comp55099_c1_seq1	155.97	155.69	68.1	68.55	1.22949	6.51251	1.53286187252282e-109	2.83256999744509e-108	AT3G13460.4	2e-20	| Symbols: ECT2 | evolutionarily conserved C-terminal region 2 | chr3:4385274-4388220 REVERSE LENGTH=666	LOC_Os03g53670.1	1e-40	protein|YT521-B-like family domain containing protein, expressed
comp52327_c0_seq1	282.41	271.34	142.19	141.09	1.0071	8.19897	1.62756899287225e-109	3.0043380224032e-108	AT5G02230.2	3e-108	| Symbols: | Haloacid dehalogenase-like hydrolase (HAD) superfamily protein | chr5:449132-450507 FORWARD LENGTH=280	LOC_Os03g16670.1	1e-172	protein|haloacid dehalogenase-like hydrolase family protein, putative, expressed
comp54913_c1_seq5	85.42	86.21	12.91	15.79	2.61914	4.71927	1.71721556952735e-109	3.16640502755689e-108	AT3G24420.1	7e-39	| Symbols: | alpha/beta-Hydrolases superfamily protein | chr3:8863111-8864883 REVERSE LENGTH=273	LOC_Os01g41240.1	2e-52	protein|hydrolase, alpha/beta fold family domain containing protein, expressed
comp51877_c1_seq1	319.72	329.62	151.23	137.79	1.20794	7.91132	2.65496403222932e-109	4.89027245936434e-108	NA	NA	NA	LOC_Os05g49060.1	1e-137	protein|uncharacterized protein ycf23, putative, expressed
comp55012_c0_seq1	42.23	40.44	7.67	9.13	2.33746	4.95945	2.97686372562527e-109	5.47730135552749e-108	AT5G57150.1	1e-47	| Symbols: | basic helix-loop-helix (bHLH) DNA-binding superfamily protein | chr5:23152361-23154872 FORWARD LENGTH=247	LOC_Os04g23550.1	5e-78	protein|basic helix-loop-helix family protein, putative, expressed
comp54960_c0_seq4	46.02	47.6	15.17	16.04	1.62478	5.73831	5.97402523998124e-109	1.09801558327123e-107	AT4G07960.1	0	| Symbols: ATCSLC12, CSLC12 | Cellulose-synthase-like C12 | chr4:4802628-4805114 REVERSE LENGTH=699	LOC_Os05g43530.1	0	protein|CSLC7 - cellulose synthase-like family C, expressed
comp58508_c2_seq10	132.52	110.63	2.25	1.6	5.99035	3.61188	7.25516084914829e-109	1.32920754380653e-107	NA	NA	NA	NA	NA	NA
comp49889_c2_seq1	107.95	102.44	18.86	20.27	2.46546	4.80921	9.57337803247671e-109	1.75205091555904e-107	NA	NA	NA	NA	NA	NA
comp48713_c1_seq1	144.21	159.61	29.23	26.34	2.49047	4.94316	1.17684091235892e-108	2.15147116635093e-107	AT5G02490.1	3e-81	| Symbols: | Heat shock protein 70 (Hsp 70) family protein | chr5:550296-552565 REVERSE LENGTH=653	LOC_Os11g47760.4	8e-82	protein|DnaK family protein, putative, expressed
comp59759_c0_seq3	41.21	44.5	8.57	7.55	2.45069	4.90984	1.41461311221661e-108	2.58065203538558e-107	AT3G62260.2	5e-138	| Symbols: | Protein phosphatase 2C family protein | chr3:23038516-23040391 REVERSE LENGTH=384	LOC_Os01g19130.1	7e-179	protein|protein phosphatase 2C, putative, expressed
comp60553_c0_seq1	107.08	107.74	52.58	50.78	1.09556	7.19207	7.39328315073405e-108	1.34159894461943e-106	AT1G44170.2	0	| Symbols: ALDH3H1, ALDH4 | aldehyde dehydrogenase 3H1 | chr1:16796564-16800031 REVERSE LENGTH=484	LOC_Os11g08300.1	0	protein|aldehyde dehydrogenase, putative, expressed
comp50890_c1_seq1	29.45	29.48	4.68	4.75	2.68158	4.56952	1.56657629894161e-107	2.83672854131817e-106	NA	NA	NA	NA	NA	NA
comp53249_c0_seq2	111.14	121.76	36.63	42.71	1.59384	6.88148	1.92195433888286e-107	3.47656576822211e-106	AT4G32480.1	1e-63	| Symbols: | Protein of unknown function (DUF506) | chr4:15676488-15677776 FORWARD LENGTH=287	LOC_Os01g54340.1	1e-137	protein|plant-specific domain TIGR01615 family protein, expressed
comp57127_c0_seq6	64.77	65.33	26.65	24.42	1.38893	6.16961	5.50146226068442e-107	9.92000510794991e-106	AT3G61060.1	5e-114	| Symbols: AtPP2-A13, PP2-A13 | phloem protein 2-A13 | chr3:22603166-22604336 FORWARD LENGTH=290	LOC_Os10g37830.1	3e-159	protein|OsFBX391 - F-box domain containing protein, expressed
comp61450_c0_seq1	107.87	102.4	50.22	50.39	1.10358	7.46821	6.11470040084989e-107	1.10141764318148e-105	AT1G79620.1	0	| Symbols: | Leucine-rich repeat protein kinase family protein | chr1:29957633-29962174 REVERSE LENGTH=971	LOC_Os03g21230.1	0	protein|leucine-rich repeat family protein, putative, expressed
comp59442_c2_seq2	42.24	41.46	10.15	10.34	2.06969	5.06107	7.73393044753573e-107	1.3916200479652e-105	AT5G20190.1	6e-36	| Symbols: | Tetratricopeptide repeat (TPR)-like superfamily protein | chr5:6814093-6815171 FORWARD LENGTH=290	LOC_Os06g40440.1	9e-62	protein|expressed protein
comp59424_c0_seq3	58.15	55.84	23.82	22.08	1.3524	6.31744	7.94055755486397e-107	1.42730063919013e-105	AT4G35230.1	0	| Symbols: BSK1 | BR-signaling kinase 1 | chr4:16755325-16758041 REVERSE LENGTH=512	LOC_Os03g04050.1	0	protein|protein kinase family protein, putative, expressed
comp58785_c1_seq3	61.17	50.65	10.59	8.32	2.60383	5.52204	9.90341649917277e-107	1.77825497516593e-105	AT5G58620.1	3e-40	| Symbols: | zinc finger (CCCH-type) family protein | chr5:23693959-23695782 FORWARD LENGTH=607	LOC_Os05g03760.1	6e-128	protein|zinc finger family protein, putative, expressed
comp60553_c0_seq3	74.76	65.88	24.46	25.51	1.53258	6.67424	1.00053137835436e-106	1.79467042002201e-105	AT1G44170.2	0	| Symbols: ALDH3H1, ALDH4 | aldehyde dehydrogenase 3H1 | chr1:16796564-16800031 REVERSE LENGTH=484	LOC_Os11g08300.1	0	protein|aldehyde dehydrogenase, putative, expressed
comp57299_c2_seq4	39.72	42.32	11	11.24	1.92253	5.32565	1.13458001838301e-106	2.03298699946663e-105	AT3G48360.1	2e-74	| Symbols: BT2, ATBT2 | BTB and TAZ domain protein 2 | chr3:17908482-17910471 REVERSE LENGTH=364	LOC_Os01g68020.1	5e-124	protein|BTBZ2 - Bric-a-Brac, Tramtrack, and Broad Complex BTB domain with TAZ zinc finger and Calmodulin-binding domains, expressed
comp48862_c0_seq1	441.07	497.48	193.56	181.7	1.36272	8.5726	1.16542040391261e-106	2.0860659894486e-105	NA	NA	NA	NA	NA	NA
comp52247_c1_seq32	28.06	26.67	4.43	6.27	2.39447	5.45544	4.01606125087964e-106	7.15870231296235e-105	AT2G07050.1	0	| Symbols: CAS1 | cycloartenol synthase 1 | chr2:2924629-2930295 FORWARD LENGTH=759	LOC_Os02g04710.1	0	protein|cycloartenol synthase, putative, expressed
comp56920_c1_seq4	93.4	98.03	31.04	27.29	1.75478	5.68759	4.71707325903938e-106	8.39952857872605e-105	AT2G40300.1	2e-72	| Symbols: ATFER4, FER4 | ferritin 4 | chr2:16831501-16833214 REVERSE LENGTH=259	LOC_Os12g01530.2	5e-89	protein|ferritin-1, chloroplast precursor, putative, expressed
comp61464_c3_seq1	80.15	74.27	30.04	32.81	1.33686	7.02248	5.24908053408368e-106	9.33714948586224e-105	AT3G52430.1	5e-64	| Symbols: PAD4, ATPAD4 | alpha/beta-Hydrolases superfamily protein | chr3:19431566-19434292 FORWARD LENGTH=541	LOC_Os11g09010.2	0	protein|lipase, putative, expressed
comp54092_c2_seq1	129.04	127.52	58.42	57.65	1.1843	6.63484	5.28884719905913e-106	9.39812785475963e-105	AT3G22850.1	2e-98	| Symbols: | Aluminium induced protein with YGL and LRDR motifs | chr3:8089067-8090275 FORWARD LENGTH=248	LOC_Os03g53270.1	3e-136	protein|stem-specific protein TSJT1, putative, expressed
comp50569_c1_seq8	34.69	36.46	2.76	3.17	3.62177	4.07694	7.33947644275635e-106	1.30285213952763e-104	AT5G64080.2	8e-08	| Symbols: | Bifunctional inhibitor/lipid-transfer protein/seed storage 2S albumin superfamily protein | chr5:25645475-25646638 REVERSE LENGTH=178	LOC_Os07g43290.1	2e-28	protein|LTPL56 - Protease inhibitor/seed storage/LTP family protein precursor, expressed
comp46864_c1_seq3	58.05	59.42	7.39	6.82	3.08511	4.30509	2.1474951290539e-105	3.80419767949258e-104	NA	NA	NA	NA	NA	NA
comp57686_c0_seq4	28.72	30.94	0.75	1.11	5.03159	3.50566	4.3791256588631e-105	7.74942381573605e-104	AT1G78160.1	4e-35	| Symbols: APUM7, PUM7 | pumilio 7 | chr1:29407900-29410184 FORWARD LENGTH=650	LOC_Os12g31000.1	4e-70	protein|pumilio-family RNA binding repeat domain containing protein, expressed
comp51607_c0_seq1	33.69	36.55	1.29	0.65	5.19627	3.49411	8.36497275041705e-105	1.47876143668363e-103	AT1G19020.1	8e-07	| Symbols: | unknown protein; BEST Arabidopsis thaliana protein match is: unknown protein (TAIR:AT3G48180.1); Has 88 Blast hits to 88 proteins in 15 species: Archae - 0; Bacteria - 0; Metazoa - 0; Fungi - 0; Plants - 88; Viruses - 0; Other Eukaryotes - 0 (source: NCBI BLink). | chr1:6568142-6568402 FORWARD LENGTH=86	LOC_Os02g50710.1	1e-23	protein|expressed protein
comp50956_c0_seq2	48.77	48.28	9.62	11.85	2.21551	5.06504	1.31785033222625e-104	2.32729651453976e-103	AT1G56300.1	1e-35	| Symbols: | Chaperone DnaJ-domain superfamily protein | chr1:21079022-21080168 REVERSE LENGTH=156	LOC_Os03g18870.1	9e-61	protein|heat shock protein DnaJ, putative, expressed
comp51390_c0_seq1	45.61	43.99	11.99	13.09	1.87606	5.32545	1.76255644746468e-104	3.10943274408547e-103	AT1G78140.1	1e-79	| Symbols: | S-adenosyl-L-methionine-dependent methyltransferases superfamily protein | chr1:29401937-29403878 REVERSE LENGTH=355	LOC_Os08g31750.1	5e-103	protein|methyltransferase, putative, expressed
comp58839_c0_seq5	39.78	44.08	11.1	11.85	1.90972	5.5143	3.89800906214425e-104	6.86963942742088e-103	AT4G19600.1	4e-55	| Symbols: CYCT1;4 | Cyclin family protein | chr4:10673619-10676532 FORWARD LENGTH=541	LOC_Os02g04010.3	1e-128	protein|cyclin-T1-1, putative, expressed
comp19455_c0_seq1	76.47	77.22	11.42	8.79	2.96561	4.42451	4.0729655902098e-104	7.17059615213708e-103	NA	NA	NA	NA	NA	NA
comp54213_c0_seq1	123.55	117.2	57.96	56.9	1.10763	7.39315	7.74795340392842e-104	1.36265340666626e-102	AT3G49550.1	7e-57	| Symbols: | unknown protein; FUNCTIONS IN: molecular_function unknown; INVOLVED IN: biological_process unknown; LOCATED IN: endomembrane system; BEST Arabidopsis thaliana protein match is: unknown protein (TAIR:AT5G24610.1); Has 55 Blast hits to 55 proteins in 14 species: Archae - 0; Bacteria - 0; Metazoa - 0; Fungi - 0; Plants - 55; Viruses - 0; Other Eukaryotes - 0 (source: NCBI BLink). | chr3…	LOC_Os10g36550.2	4e-91	protein|CRP3 - Cysteine-rich family protein precursor, expressed
comp60829_c0_seq2	114.29	115.2	45.07	42.83	1.42456	5.92201	1.33822434997206e-103	2.3511572425663e-102	NA	NA	NA	NA	NA	NA
comp57332_c0_seq6	102.76	99.96	37.16	42.95	1.37946	6.83486	1.12370141952202e-102	1.96619053283067e-101	AT4G37180.1	6e-41	| Symbols: | Homeodomain-like superfamily protein | chr4:17504648-17506107 FORWARD LENGTH=356	LOC_Os07g02800.2	4e-117	protein|MYB family transcription factor, putative, expressed
comp54643_c0_seq1	161.51	159.71	77.11	82.66	1.04763	7.9473	1.51731567217854e-102	2.65220586371617e-101	AT3G17860.1	2e-17	| Symbols: JAZ3, JAI3, TIFY6B | jasmonate-zim-domain protein 3 | chr3:6119968-6122691 FORWARD LENGTH=352	LOC_Os09g23660.1	4e-153	protein|ZIM motif family protein, expressed
comp60806_c2_seq3	111.4	102.65	23.39	25.7	2.16357	5.08339	3.36609589585945e-102	5.87181493850025e-101	AT2G17290.1	9e-46	| Symbols: CPK6, ATCDPK3, ATCPK6 | Calcium-dependent protein kinase family protein | chr2:7517005-7519239 FORWARD LENGTH=544	LOC_Os04g49510.4	6e-62	protein|CAMK_CAMK_like.27 - CAMK includes calcium/calmodulin depedent protein kinases, expressed
comp50895_c0_seq2	77.62	83.55	33.99	32.82	1.31083	6.537	4.19938079148199e-102	7.31794434975448e-101	AT2G41040.1	4e-135	| Symbols: | S-adenosyl-L-methionine-dependent methyltransferases superfamily protein | chr2:17121499-17123064 FORWARD LENGTH=352	LOC_Os06g43800.1	0	protein|methyltransferase domain containing protein, putative, expressed
comp52037_c0_seq5	188.51	181.24	66.91	77.07	1.40062	6.53591	7.07302722866161e-101	1.22756794758838e-99	NA	NA	NA	LOC_Os06g38210.1	3e-28	protein|expressed protein
comp57571_c0_seq93	57.73	57.3	20.09	16.08	1.70917	6.12162	9.16369277130949e-101	1.58719976918637e-99	AT4G24740.1	1e-179	| Symbols: AFC2, AME1, FC2 | FUS3-complementing gene 2 | chr4:12754729-12757653 REVERSE LENGTH=427	LOC_Os12g27520.1	0	protein|serine/threonine-protein kinase AFC2, putative, expressed
comp60675_c0_seq5	76.88	80.71	36.77	37.53	1.12495	7.05961	1.03713279944724e-100	1.79455402571023e-99	AT1G73950.1	0	| Symbols: | Transmembrane Fragile-X-F-associated protein | chr1:27800126-27804476 REVERSE LENGTH=466	LOC_Os03g49900.1	0	protein|zinc finger, C3HC4 type domain containing protein, expressed
comp61183_c0_seq1	100.97	97.08	48.46	48.84	1.06539	7.25893	1.41098847356996e-100	2.43897402141811e-99	AT5G54280.1	1e-159	| Symbols: ATM2, ATMYOS1, ATM4 | myosin 2 | chr5:22039606-22044715 REVERSE LENGTH=1030	LOC_Os07g37560.3	0	protein|myosin-Vb, putative, expressed
comp54015_c0_seq18	38.21	35.01	7.16	4.7	2.66528	5.25936	1.4238234839892e-100	2.45867906055796e-99	AT5G23950.1	8e-33	| Symbols: | Calcium-dependent lipid-binding (CaLB domain) family protein | chr5:8082789-8083448 FORWARD LENGTH=219	LOC_Os08g44850.1	4e-66	protein|C2 domain containing protein, putative, expressed
comp54635_c0_seq1	47.96	48.69	18.69	18.29	1.42598	5.85474	1.89310282443818e-100	3.26574535575287e-99	AT3G07630.2	3e-137	| Symbols: ADT2 | arogenate dehydratase 2 | chr3:2435457-2437530 FORWARD LENGTH=381	LOC_Os03g17730.1	0	protein|P-protein, putative, expressed
comp50657_c0_seq4	36.05	40.18	7.08	5.63	2.62434	4.84748	1.98856958655705e-100	3.42353738871581e-99	AT4G39670.1	1e-76	| Symbols: | Glycolipid transfer protein (GLTP) family protein | chr4:18410172-18410861 FORWARD LENGTH=229	LOC_Os03g50280.1	2e-133	protein|GLTP domain containing protein, putative, expressed
comp56895_c1_seq2	31.22	33.89	8.81	9.14	1.89848	5.26339	4.99781412625257e-100	8.58701664821529e-99	AT1G16670.1	9e-142	| Symbols: | Protein kinase superfamily protein | chr1:5697846-5699492 FORWARD LENGTH=390	LOC_Os06g46330.1	0	protein|Protein kinase domain containing protein, expressed
comp60040_c4_seq1	121.86	123.89	52.23	56.03	1.22275	6.50172	1.3019575261322e-99	2.23248572799246e-98	AT5G03340.1	0	| Symbols: | ATPase, AAA-type, CDC48 protein | chr5:810091-813133 REVERSE LENGTH=810	LOC_Os03g05730.1	0	protein|cell division control protein 48 homolog E, putative, expressed
comp60604_c0_seq2	165.66	159.61	81.32	85.14	1.00652	8.01748	1.53951984088686e-99	2.63456292451468e-98	AT5G07070.1	1e-174	| Symbols: CIPK2, SnRK3.2 | CBL-interacting protein kinase 2 | chr5:2196743-2198113 REVERSE LENGTH=456	LOC_Os12g02200.1	0	protein|CAMK_KIN1/SNF1/Nim1_like.6 - CAMK includes calcium/calmodulin depedent protein kinases, expressed
comp58350_c5_seq2	32.57	41.93	2.68	2.08	4.00647	4.36825	2.00226368802536e-99	3.41961884106425e-98	AT5G01750.2	1e-44	| Symbols: | Protein of unknown function (DUF567) | chr5:290034-291109 FORWARD LENGTH=217	LOC_Os07g12730.1	4e-57	protein|DUF567 domain containing protein, putative, expressed
comp59511_c1_seq2	43.94	36.72	5.36	6.23	2.83814	4.85379	2.19378258659307e-99	3.74297766019315e-98	NA	NA	NA	LOC_Os10g39920.1	1e-06	protein|expressed protein
comp54696_c0_seq2	21.17	20.85	5.26	4.73	2.1115	4.96053	2.28429385302013e-99	3.89352773156566e-98	AT5G49230.1	3e-07	| Symbols: HRB1 | Drought-responsive family protein | chr5:19959048-19960422 REVERSE LENGTH=211	LOC_Os01g48190.1	4e-61	protein|drought induced 19 protein, putative, expressed
comp60133_c0_seq4	76.66	74.93	37.92	37.98	1.03796	7.20732	3.00797677958228e-99	5.11684629932915e-98	AT5G64500.1	0	| Symbols: | Major facilitator superfamily protein | chr5:25780511-25783474 FORWARD LENGTH=484	LOC_Os04g44430.1	0	protein|transporter, major facilitator family, putative, expressed
comp47823_c0_seq1	25	26.7	6.67	6.27	2.03853	5.10876	4.397376693323e-99	7.47292289252213e-98	NA	NA	NA	LOC_Os04g13540.1	1e-130	protein|albumin-2, putative
comp52218_c2_seq1	42.23	37.48	3.83	4.44	3.30572	4.28684	4.82762956410793e-99	8.19596575155291e-98	AT2G26640.1	1e-110	| Symbols: KCS11 | 3-ketoacyl-CoA synthase 11 | chr2:11330094-11331623 FORWARD LENGTH=509	LOC_Os06g39750.2	1e-132	protein|3-ketoacyl-CoA synthase, putative, expressed
comp55457_c0_seq1	58.78	58.1	24.28	25.31	1.27692	6.17736	6.01277583660431e-99	1.01878189991129e-97	AT4G13670.1	3e-84	| Symbols: PTAC5 | plastid transcriptionally active 5 | chr4:7948644-7950779 FORWARD LENGTH=387	LOC_Os04g43420.1	1e-105	protein|PTAC5, putative, expressed
comp57103_c1_seq2	44.21	43.74	2.32	2.88	4.11434	3.68617	1.4779114064453e-98	2.49917299036603e-97	NA	NA	NA	NA	NA	NA
comp61446_c0_seq1	62.21	55.16	4.09	4.06	3.88309	3.96475	1.81311547680796e-98	3.06298502147143e-97	AT1G72180.1	2e-14	| Symbols: | Leucine-rich receptor-like protein kinase family protein | chr1:27164074-27167204 FORWARD LENGTH=977	LOC_Os01g65650.1	3e-36	protein|receptor-like protein kinase HAIKU2 precursor, putative, expressed
comp60516_c1_seq1	102.35	99.15	20.96	23.6	2.21612	4.89266	1.97550771739061e-98	3.33403420678828e-97	NA	NA	NA	LOC_Os01g62460.1	1e-15	protein|ZOS1-16 - C2H2 zinc finger protein, expressed
comp57998_c0_seq10	89.8	92.4	16.3	13.6	2.64658	4.53862	2.27227608126088e-97	3.82358440785843e-96	AT3G21690.1	1e-24	| Symbols: | MATE efflux family protein | chr3:7638750-7641861 FORWARD LENGTH=506	LOC_Os03g37490.1	5e-30	protein|MATE efflux family protein, putative, expressed
comp56859_c0_seq8	32.05	32.35	8.39	9.61	1.87828	5.17247	1.78332057137877e-96	2.99492954781552e-95	AT5G42250.1	2e-101	| Symbols: | Zinc-binding alcohol dehydrogenase family protein | chr5:16894087-16897450 FORWARD LENGTH=390	LOC_Os07g42924.2	1e-98	protein|dehydrogenase, putative, expressed
comp54063_c0_seq2	50.23	49.35	13.45	13.14	1.94468	5.05074	7.63603443390189e-96	1.27864388907859e-94	AT1G26820.1	1e-94	| Symbols: RNS3 | ribonuclease 3 | chr1:9292760-9293722 REVERSE LENGTH=222	LOC_Os08g33710.1	7e-123	protein|ribonuclease T2 family domain containing protein, expressed
comp47724_c0_seq1	47.45	42.56	2.37	1.63	4.52212	3.57292	1.49189752699135e-95	2.49572310911737e-94	AT1G17170.1	8e-35	| Symbols: ATGSTU24, GST, GSTU24 | glutathione S-transferase TAU 24 | chr1:5869895-5870691 FORWARD LENGTH=218	LOC_Os09g20220.1	2e-43	protein|glutathione S-transferase, putative, expressed
comp56171_c0_seq1	128.34	101.94	0.95	3.13	5.82871	3.56716	2.2012397925753e-95	3.675169361288e-94	NA	NA	NA	NA	NA	NA
comp51211_c1_seq1	138.66	130.8	34.96	29.86	2.09502	5.0596	8.02273716106844e-95	1.3329727213298e-93	NA	NA	NA	NA	NA	NA
comp60505_c0_seq4	20.52	22.03	3.51	4.69	2.41435	4.94987	9.74683030345501e-95	1.61786049513745e-93	AT4G02050.1	0	| Symbols: STP7 | sugar transporter protein 7 | chr4:898387-900095 REVERSE LENGTH=513	LOC_Os09g24924.1	0	protein|transporter family protein, putative, expressed
comp49945_c0_seq1	29.08	31.14	1.15	0.95	4.8637	3.3739	1.23940408847577e-94	2.05328743090812e-93	AT1G56150.1	3e-12	| Symbols: | SAUR-like auxin-responsive protein family | chr1:21017432-21017764 FORWARD LENGTH=110	LOC_Os06g45970.1	6e-19	protein|OsSAUR26 - Auxin-responsive SAUR gene family member, expressed
comp60944_c0_seq1	57.69	54.98	26.64	26.38	1.12757	6.80405	2.03001114778578e-94	3.35657248663806e-93	AT2G25430.1	0	| Symbols: | epsin N-terminal homology (ENTH) domain-containing protein / clathrin assembly protein-related | chr2:10822716-10824677 FORWARD LENGTH=653	LOC_Os03g16800.2	0	protein|clathrin assembly protein, putative, expressed
comp58291_c0_seq13	44.53	40.83	4.62	4.54	3.25735	4.15116	3.00098862679673e-94	4.94773197084004e-93	AT1G77380.1	5e-73	| Symbols: AAP3, ATAAP3 | amino acid permease 3 | chr1:29075201-29077252 REVERSE LENGTH=476	LOC_Os12g08090.1	3e-93	protein|amino acid transporter, putative, expressed
comp60099_c0_seq36	42.34	41.72	17.69	16.93	1.3199	6.00174	3.59462587648806e-94	5.92076358310005e-93	AT4G39330.1	4e-110	| Symbols: ATCAD9, CAD9 | cinnamyl alcohol dehydrogenase 9 | chr4:18291268-18292772 FORWARD LENGTH=360	LOC_Os09g23540.1	4e-164	protein|dehydrogenase, putative, expressed
comp61419_c1_seq1	29.34	28.9	13.1	11.87	1.26192	6.38669	4.4522797920463e-94	7.32637395175343e-93	AT5G14950.1	0	| Symbols: GMII, ATGMII | golgi alpha-mannosidase II | chr5:4837484-4841792 REVERSE LENGTH=1173	LOC_Os06g13650.2	0	protein|alpha-mannosidase 2, putative, expressed
comp58007_c0_seq5	118.82	120.26	32.86	34.79	1.86098	5.13708	1.21454177171729e-93	1.99091871287245e-92	AT2G47180.1	7e-49	| Symbols: AtGolS1, GolS1 | galactinol synthase 1 | chr2:19369049-19370372 REVERSE LENGTH=344	LOC_Os03g20120.1	6e-55	protein|glycosyl transferase 8 domain containing protein, putative, expressed
comp55819_c0_seq2	70.85	68.41	29.3	27.99	1.32145	6.03027	1.8514563868087e-93	3.02628319714055e-92	AT1G03070.2	5e-93	| Symbols: | Bax inhibitor-1 family protein | chr1:730148-731379 FORWARD LENGTH=247	LOC_Os07g08070.1	3e-118	protein|transmembrane BAX inhibitor motif-containing protein, putative, expressed
comp56135_c0_seq1	140.07	141.51	68.73	71.79	1.04289	7.05624	2.55942088386575e-93	4.17153946152429e-92	AT3G48890.1	9e-69	| Symbols: ATMP2, ATMAPR3, MSBP2, MAPR3 | membrane-associated progesterone binding protein 3 | chr3:18129669-18131353 FORWARD LENGTH=233	LOC_Os10g35870.1	3e-81	protein|cytochrome b5-like Heme/Steroid binding domain containing protein, expressed
comp49010_c0_seq7	51.63	49.14	10.84	9.21	2.36857	4.7397	3.52763246283137e-93	5.73868414893651e-92	NA	NA	NA	LOC_Os06g43810.1	4e-08	protein|expressed protein
comp45716_c0_seq2	145.17	147.51	72.81	72.94	1.04603	6.91861	6.41639946548743e-93	1.04281710477988e-91	AT5G17210.1	5e-17	| Symbols: | Protein of unknown function (DUF1218) | chr5:5656519-5657970 FORWARD LENGTH=209	LOC_Os05g35960.1	6e-41	protein|expressed protein
comp61748_c5_seq3	20.73	20.4	7.72	7.34	1.4894	5.69801	1.07463729079988e-92	1.74323265070095e-91	AT2G19450.1	7e-179	| Symbols: TAG1, AS11, ABX45, DGAT1, RDS1, ATDGAT | membrane bound O-acyl transferase (MBOAT) family protein | chr2:8426436-8429455 FORWARD LENGTH=520	LOC_Os05g10810.1	0	protein|O-acyltransferase, putative, expressed
comp60995_c0_seq1	36.9	36.71	17.21	15.63	1.20418	6.61969	2.71001168349871e-92	4.38775993746057e-91	AT3G29320.1	0	| Symbols: | Glycosyl transferase, family 35 | chr3:11252871-11257587 FORWARD LENGTH=962	LOC_Os03g55090.1	0	protein|alpha-glucan phosphorylast isozyme, putative, expressed
comp57998_c0_seq1	135.97	133.96	64.87	67.34	1.06981	6.82408	1.01437303816283e-91	1.63463877175251e-90	AT3G21690.1	7e-117	| Symbols: | MATE efflux family protein | chr3:7638750-7641861 FORWARD LENGTH=506	LOC_Os03g37490.1	2e-141	protein|MATE efflux family protein, putative, expressed
comp47735_c1_seq1	42.06	36.38	0.69	0.41	6.14652	3.19951	1.98980022580579e-91	3.20049557446508e-90	AT2G45130.1	3e-28	| Symbols: ATSPX3, SPX3 | SPX domain gene 3 | chr2:18606489-18607754 FORWARD LENGTH=245	LOC_Os03g29250.1	2e-48	protein|SPX domain-containing protein, putative, expressed
comp56540_c0_seq7	54.21	54.65	10.83	11.42	2.32933	4.6363	2.02162426985741e-91	3.24863262126242e-90	AT5G24270.2	1e-75	| Symbols: SOS3 | Calcium-binding EF-hand family protein | chr5:8238781-8240179 REVERSE LENGTH=222	LOC_Os05g45810.1	4e-100	protein|calcineurin B, putative, expressed
comp60286_c2_seq1	16.25	15.53	0.16	0.06	7.10071	2.97111	2.44587078479811e-91	3.92301184865091e-90	NA	NA	NA	NA	NA	NA
comp60016_c2_seq8	36.78	35.5	12.38	12.57	1.57433	5.51053	4.35532661733751e-91	6.9725929864478e-90	AT5G24318.1	3e-128	| Symbols: | O-Glycosyl hydrolases family 17 protein | chr5:8282285-8283956 REVERSE LENGTH=458	LOC_Os11g47820.1	0	protein|glucan endo-1,3-beta-glucosidase precursor, putative, expressed
comp56684_c0_seq3	18.82	19.99	0.39	1.42	4.45136	3.74534	8.48750711523016e-91	1.35752564784214e-89	AT2G26660.1	8e-95	| Symbols: ATSPX2, SPX2 | SPX domain gene 2 | chr2:11338932-11340703 FORWARD LENGTH=287	LOC_Os06g40120.1	6e-124	protein|SPX domain containing protein, putative, expressed
comp56390_c2_seq2	106.93	112.11	54.47	54.54	1.04705	7.13509	1.07739926858532e-90	1.72162774914801e-89	AT3G51840.1	0	| Symbols: ACX4, ATSCX, ATG6 | acyl-CoA oxidase 4 | chr3:19225653-19229008 REVERSE LENGTH=436	LOC_Os05g07090.1	0	protein|acyl-coenzyme A dehydrogenase, mitochondrial precursor, putative, expressed
comp58399_c0_seq1	47.74	50.69	18.76	18.68	1.43478	5.79307	1.19649657199056e-90	1.90837861063299e-89	AT5G05180.2	6e-16	| Symbols: | unknown protein; BEST Arabidopsis thaliana protein match is: unknown protein (TAIR:AT3G10880.1); Has 50151 Blast hits to 28081 proteins in 1838 species: Archae - 860; Bacteria - 6013; Metazoa - 25867; Fungi - 3836; Plants - 2236; Viruses - 90; Other Eukaryotes - 11249 (source: NCBI BLink). | chr5:1536924-1538318 FORWARD LENGTH=408	LOC_Os01g07370.1	8e-156	protein|KIP1, putative, expressed
comp56697_c5_seq4	54.7	55.31	5.48	4.71	3.47002	3.89895	1.30759575423139e-90	2.08363862976592e-89	NA	NA	NA	NA	NA	NA
comp56328_c0_seq1	30.28	28.3	5.72	5.31	2.44709	4.61547	1.32332605420888e-90	2.10674491715595e-89	AT3G45140.1	1e-144	| Symbols: LOX2, ATLOX2 | lipoxygenase 2 | chr3:16525437-16529233 FORWARD LENGTH=896	LOC_Os08g39850.4	0	protein|lipoxygenase, chloroplast precursor, putative, expressed
comp58459_c1_seq12	112.24	107.82	37.51	38.88	1.56609	5.52806	2.12508315638893e-90	3.37687147207257e-89	AT1G67580.2	1e-101	| Symbols: | Protein kinase superfamily protein | chr1:25327727-25330965 REVERSE LENGTH=752	LOC_Os04g41100.6	2e-114	protein|cyclin-dependent kinase G-2, putative, expressed
comp52600_c0_seq13	30.03	31.44	4.8	4.89	2.70406	4.3498	2.50231754022297e-90	3.97263201705464e-89	NA	NA	NA	NA	NA	NA
comp53675_c0_seq24	41.69	47.16	8.46	6.06	2.65285	4.92822	2.56334346835854e-90	4.06574755675757e-89	NA	NA	NA	LOC_Os05g02780.4	7e-06	protein|glycine-rich protein A3, putative, expressed
comp54061_c0_seq5	63.52	67.56	24.96	25.22	1.42558	5.80779	3.50938583509148e-90	5.56112667484894e-89	AT4G34730.1	9e-80	| Symbols: | ribosome-binding factor A family protein | chr4:16570019-16571274 REVERSE LENGTH=215	LOC_Os06g04610.1	8e-102	protein|ribosome-binding factor A, chloroplast precursor, putative, expressed
comp51927_c1_seq1	324.87	347.73	168.3	158.91	1.07973	8.01527	4.13943271743596e-90	6.55346418204047e-89	AT3G02520.1	9e-149	| Symbols: GRF7, GF14 NU | general regulatory factor 7 | chr3:526800-527915 REVERSE LENGTH=265	LOC_Os08g33370.1	4e-159	protein|14-3-3 protein, putative, expressed
comp53718_c0_seq5	32.39	32.97	0.94	0	6.12393	3.09924	9.17566888560539e-90	1.44865629502692e-88	NA	NA	NA	LOC_Os01g42190.1	9e-09	protein|heat shock protein DnaJ, putative, expressed
comp53037_c1_seq1	117.79	113.55	52.64	55.75	1.13379	6.66492	1.10969404575042e-89	1.75037375724721e-88	AT5G25880.1	0	| Symbols: ATNADP-ME3, NADP-ME3 | NADP-malic enzyme 3 | chr5:9024549-9028260 FORWARD LENGTH=588	LOC_Os01g52500.5	0	protein|NADP-dependent malic enzyme, putative, expressed
comp54371_c2_seq5	40.98	41.31	5.19	3.73	3.24267	4.09591	1.79823724015017e-89	2.83123197828791e-88	AT5G60860.1	4e-100	| Symbols: AtRABA1f, RABA1f | RAB GTPase homolog A1F | chr5:24484750-24485565 FORWARD LENGTH=217	LOC_Os01g47730.1	4e-104	protein|ras-related protein, putative, expressed
comp60569_c1_seq1	26.21	25.42	10.77	10.56	1.31466	5.92664	2.80373038321229e-89	4.40622949214922e-88	AT1G63440.1	0	| Symbols: HMA5 | heavy metal atpase 5 | chr1:23527655-23531109 FORWARD LENGTH=995	LOC_Os02g10290.1	0	protein|copper-transporting ATPase, putative, expressed
comp40953_c4_seq1	434.38	463.78	218.5	197.02	1.15214	9.33989	4.02335032219185e-89	6.31135448893282e-88	AT2G07706.1	9e-08	| Symbols: | unknown protein; BEST Arabidopsis thaliana protein match is: unknown protein (TAIR:ATMG00470.1); Has 35333 Blast hits to 34131 proteins in 2444 species: Archae - 798; Bacteria - 22429; Metazoa - 974; Fungi - 991; Plants - 531; Viruses - 0; Other Eukaryotes - 9610 (source: NCBI BLink). | chr2:3382413-3386049 REVERSE LENGTH=504	LOC_Os01g57968.1	9e-69	protein|expressed protein
comp40952_c0_seq1	1360.13	1329.73	636.13	557.45	1.21225	11.8014	5.68531447501042e-89	8.90214231781797e-88	NA	NA	NA	LOC_Os09g01000.1	7e-52	protein|expressed protein
comp60141_c3_seq1	83.46	81.51	40.75	39.86	1.07322	6.72236	1.23727385720888e-88	1.93380485164124e-87	AT4G01610.1	6e-120	| Symbols: | Cysteine proteinases superfamily protein | chr4:694857-696937 FORWARD LENGTH=359	LOC_Os05g24550.5	2e-146	protein|Papain family cysteine protease domain containing protein, expressed
comp58598_c1_seq4	33.75	35.06	14.56	14.7	1.27366	6.02672	1.40006175253028e-88	2.18624045768857e-87	AT4G21380.1	0	| Symbols: ARK3, RK3 | receptor kinase 3 | chr4:11389219-11393090 REVERSE LENGTH=850	LOC_Os04g54070.1	0	protein|receptor-like kinase, putative, expressed
comp56413_c0_seq1	45.41	43.11	11.53	14	1.83356	5.39849	3.19993111226749e-88	4.98769972276089e-87	AT1G13340.1	1e-49	| Symbols: | Regulator of Vps4 activity in the MVB pathway protein | chr1:4569622-4571043 REVERSE LENGTH=409	LOC_Os03g50210.1	5e-101	protein|DUF292 domain containing protein, expressed
comp50745_c0_seq2	31.2	35.57	1.83	2.68	3.9206	3.85528	9.18373270863454e-88	1.42885868573033e-86	NA	NA	NA	LOC_Os09g24580.1	1e-06	protein|EF hand family protein, putative, expressed
comp61928_c0_seq8	213.82	225.93	38.85	37.45	2.56596	4.41052	1.28344054545496e-87	1.99503961376075e-86	AT5G56000.1	2e-39	| Symbols: Hsp81.4, AtHsp90.4 | HEAT SHOCK PROTEIN 81.4 | chr5:22677602-22680067 REVERSE LENGTH=699	LOC_Os08g39140.3	7e-41	protein|heat shock protein, putative, expressed
comp56969_c1_seq1	83.73	92.86	13.03	11.1	2.91035	4.31027	1.35248507498977e-87	2.10045959515636e-86	AT5G01850.1	4e-13	| Symbols: | Protein kinase superfamily protein | chr5:332829-334180 FORWARD LENGTH=333	LOC_Os03g60150.1	8e-33	protein|protein kinase domain containing protein, expressed
comp56377_c0_seq1	61.27	58.94	26.92	27.85	1.17375	6.29999	4.99167100772921e-87	7.7033625551713e-86	AT3G07570.1	2e-93	| Symbols: | Cytochrome b561/ferric reductase transmembrane with DOMON related domain | chr3:2418205-2420206 REVERSE LENGTH=369	LOC_Os04g41810.1	7e-172	protein|expressed protein
comp58291_c0_seq2	82.56	84.86	13.85	10.08	2.84564	4.33838	2.76513360948228e-86	4.24433142745801e-85	AT1G44100.1	1e-43	| Symbols: AAP5 | amino acid permease 5 | chr1:16764651-16767223 REVERSE LENGTH=480	LOC_Os12g08090.1	6e-57	protein|amino acid transporter, putative, expressed
comp55160_c1_seq7	90.27	86.42	18.91	21.33	2.17335	4.76399	3.12093985602384e-86	4.78190516401507e-85	NA	NA	NA	LOC_Os01g72900.1	3e-16	protein|abscisic stress-ripening, putative, expressed
comp61493_c0_seq1	65.52	66.43	33.12	29.91	1.10587	7.37795	4.63429070292809e-86	7.09431633075586e-85	AT4G29950.1	9e-173	| Symbols: | Ypt/Rab-GAP domain of gyp1p superfamily protein | chr4:14657464-14660370 FORWARD LENGTH=828	LOC_Os08g40620.1	0	protein|rabGAP/TBC domain-containing protein, putative, expressed
comp53279_c0_seq3	36.81	40.75	7.64	7.5	2.39639	4.63972	1.68418707529344e-85	2.5736061195162e-84	AT2G15890.1	1e-25	| Symbols: MEE14 | maternal effect embryo arrest 14 | chr2:6921196-6921978 REVERSE LENGTH=203	LOC_Os03g55670.1	7e-79	protein|expressed protein
comp59151_c1_seq19	16.38	16.71	1.12	1.23	3.84569	3.51752	3.89656531662406e-85	5.927900876889e-84	NA	NA	NA	NA	NA	NA
comp61020_c0_seq6	10.78	9.52	0.36	0.42	4.73277	3.32098	5.735117714601e-85	8.71717537276976e-84	AT1G61820.1	8e-138	| Symbols: BGLU46 | beta glucosidase 46 | chr1:22835452-22838444 FORWARD LENGTH=516	LOC_Os04g43360.1	0	protein|Os4bglu14 - monolignol beta-glucoside homologue without catalytic acid/base, expressed
comp48977_c0_seq1	29.65	32.03	0.74	0.49	5.66072	3.03618	1.22639979587427e-84	1.86243160490481e-83	NA	NA	NA	NA	NA	NA
comp53962_c0_seq1	102.34	105.29	8.92	13.62	3.24022	4.06948	1.55237068243381e-84	2.35120334129895e-83	NA	NA	NA	NA	NA	NA
comp52200_c0_seq2	28.85	30.05	3.08	2.24	3.50649	3.76576	1.61126739460269e-84	2.43825180826361e-83	AT3G25400.1	6e-51	| Symbols: | CONTAINS InterPro DOMAIN/s: NTP Pyrophosphohydrolase MazG-related, RS21-C6 (InterPro:IPR011394), EAR (InterPro:IPR009039), NTP pyrophosphohydrolase MazG, putative catalytic core (InterPro:IPR004518); Has 1123 Blast hits to 1121 proteins in 452 species: Archae - 22; Bacteria - 753; Metazoa - 81; Fungi - 3; Plants - 83; Viruses - 0; Other Eukaryotes - 181 (source: NCBI BLink). | chr3:9…	LOC_Os04g43550.1	5e-63	protein|MazG nucleotide pyrophosphohydrolase domain containing protein, expressed
comp54790_c2_seq1	55.61	63.44	6.14	5.73	3.36301	4.02128	1.67943662526619e-84	2.53916587738834e-83	NA	NA	NA	NA	NA	NA
comp58798_c1_seq6	52.28	55.35	19.95	22.41	1.38544	5.97265	3.19550178380992e-84	4.82706750940599e-83	AT3G27180.1	1e-98	| Symbols: | S-adenosyl-L-methionine-dependent methyltransferases superfamily protein | chr3:10027163-10030062 REVERSE LENGTH=518	LOC_Os01g69120.1	3e-141	protein|uncharacterized RNA methyltransferase pc1998, putative, expressed
comp56570_c0_seq2	101.44	103.15	50.23	51.02	1.05491	6.61345	3.75308539794591e-84	5.66434827020383e-83	AT1G55140.1	2e-68	| Symbols: | Ribonuclease III family protein | chr1:20572503-20574332 REVERSE LENGTH=237	LOC_Os11g13420.1	2e-123	protein|RNA binding protein, putative, expressed
comp61062_c0_seq2	37.79	37.53	16.24	16.5	1.24199	5.95411	6.52095522221378e-84	9.82444704982604e-83	AT4G26830.1	6e-109	| Symbols: | O-Glycosyl hydrolases family 17 protein | chr4:13494726-13496487 REVERSE LENGTH=455	LOC_Os07g35350.2	1e-178	protein|glucan endo-1,3-beta-glucosidase precursor, putative, expressed
comp61771_c1_seq1	38.15	37.55	16.87	15.84	1.25056	6.01519	7.72930792324945e-84	1.16347139477384e-82	AT3G05640.2	2e-141	| Symbols: | Protein phosphatase 2C family protein | chr3:1640610-1642227 REVERSE LENGTH=358	LOC_Os05g29030.2	0	protein|protein phosphatase 2C, putative, expressed
comp58459_c2_seq1	66.34	63.29	22.51	24.62	1.49931	5.65175	1.45072277418623e-83	2.17799133407627e-82	NA	NA	NA	LOC_Os02g39010.1	2e-22	protein|cyclin-dependent kinase G-1, putative, expressed
comp59423_c0_seq1	91.93	83	27.94	32.08	1.58279	5.84028	3.25371059105858e-83	4.87629592518228e-82	AT1G05805.1	1e-29	| Symbols: | basic helix-loop-helix (bHLH) DNA-binding superfamily protein | chr1:1744843-1747427 FORWARD LENGTH=362	LOC_Os01g67480.1	2e-93	protein|helix-loop-helix DNA-binding domain containing protein, expressed
comp55783_c0_seq1	22.22	22.5	4.68	4.12	2.38577	4.47486	3.62795604823646e-83	5.42767572980703e-82	AT1G71710.2	8e-119	| Symbols: | DNAse I-like superfamily protein | chr1:26973796-26976747 REVERSE LENGTH=655	LOC_Os01g08780.1	0	protein|endonuclease/exonuclease/phosphatase family domain containing protein, expressed
comp53234_c1_seq3	137.24	144.45	71.03	67.72	1.0619	6.97431	8.97747184948043e-83	1.33958268973519e-81	AT4G25570.1	9e-72	| Symbols: ACYB-2 | Cytochrome b561/ferric reductase transmembrane protein family | chr4:13053887-13055518 REVERSE LENGTH=239	LOC_Os02g42890.1	9e-117	protein|cytochrome b561, putative, expressed
comp60970_c0_seq1	50.64	49.44	24.13	24.59	1.07861	6.48868	1.44257998361722e-82	2.14881696690114e-81	AT1G29880.1	0	| Symbols: | glycyl-tRNA synthetase / glycine--tRNA ligase | chr1:10459662-10462781 REVERSE LENGTH=729	LOC_Os08g42560.1	0	protein|tRNA synthetase class II core domain containing protein, expressed
comp55264_c0_seq2	47.89	45.46	8.95	12.56	2.15675	5.24379	2.00853094272279e-82	2.98923849251446e-81	AT3G25070.1	2e-26	| Symbols: RIN4 | RPM1 interacting protein 4 | chr3:9132458-9133747 FORWARD LENGTH=211	LOC_Os03g63140.1	3e-28	protein|nitrate-induced NOI protein, expressed
comp59768_c0_seq1	31.71	32.89	10.96	9.66	1.68761	5.32137	2.21390929470065e-82	3.28918180557e-81	AT4G18380.2	1e-107	| Symbols: | F-box family protein | chr4:10157957-10159099 FORWARD LENGTH=380	LOC_Os05g41130.1	0	protein|OsFBX168 - F-box domain containing protein, expressed
comp59176_c0_seq1	20.28	20.7	2.3	2.4	3.16079	3.92749	3.19590763936498e-82	4.73171113762507e-81	AT1G08470.1	2e-43	| Symbols: SSL3 | strictosidine synthase-like 3 | chr1:2682262-2683977 REVERSE LENGTH=390	LOC_Os07g42250.1	9e-129	protein|strictosidine synthase, putative, expressed
comp52600_c0_seq20	53.89	48.15	6.03	7.75	2.92558	4.29228	3.38328196113025e-82	5.00480310830408e-81	NA	NA	NA	NA	NA	NA
comp59972_c0_seq9	12.98	10.8	1.18	1.7	3.08255	4.46628	3.78539104911918e-82	5.59480143843068e-81	NA	NA	NA	LOC_Os06g19170.1	3e-171	protein|cadmium tolerance factor, putative, expressed
comp55078_c0_seq1	29.16	28.81	4.71	5.27	2.57604	4.31248	3.92080323992589e-82	5.78994478447677e-81	AT5G57240.2	1e-120	| Symbols: ORP4C | OSBP(oxysterol binding protein)-related protein 4C | chr5:23193449-23195303 FORWARD LENGTH=379	LOC_Os08g40590.2	0	protein|oxysterol-binding protein, putative, expressed
comp56606_c0_seq7	27.3	26.15	1.08	1.4	4.45465	3.23952	4.88536871263707e-82	7.20812799719837e-81	NA	NA	NA	LOC_Os07g33350.2	2e-12	protein|hsp20/alpha crystallin family protein, putative, expressed
comp59217_c3_seq2	80.73	80.95	42.15	40.55	1.00734	6.85015	6.78821255973495e-82	9.9898695144553e-81	AT2G39670.1	0	| Symbols: | Radical SAM superfamily protein | chr2:16534303-16536986 FORWARD LENGTH=428	LOC_Os01g74190.1	0	protein|radical SAM enzyme, putative, expressed
comp54371_c1_seq1	59.22	53.86	4.96	4.16	3.66798	3.64978	1.142805349835e-81	1.67748548780407e-80	NA	NA	NA	NA	NA	NA
comp59039_c1_seq5	83.45	83.73	33.08	30.67	1.43094	5.64835	1.17263712884834e-81	1.7198008576346e-80	AT3G10300.3	3e-112	| Symbols: | Calcium-binding EF-hand family protein | chr3:3186436-3188071 FORWARD LENGTH=335	LOC_Os12g04240.1	2e-124	protein|peflin, putative, expressed
comp60516_c2_seq3	35.68	33.56	9.81	12.02	1.70498	5.65302	1.4174315868629e-81	2.07526522076594e-80	AT1G07530.1	0	| Symbols: SCL14, ATGRAS2, GRAS2 | SCARECROW-like 14 | chr1:2313828-2316137 REVERSE LENGTH=769	LOC_Os01g62460.1	0	protein|ZOS1-16 - C2H2 zinc finger protein, expressed
comp57627_c4_seq1	21.34	18.97	3.58	3.44	2.56088	4.45337	1.61096374036795e-81	2.35660195324535e-80	NA	NA	NA	NA	NA	NA
comp23196_c0_seq1	34.88	33.65	13.32	12.97	1.42182	5.63503	2.6375873347024e-81	3.85182191333777e-80	AT4G18700.1	4e-150	| Symbols: CIPK12, SnRK3.9, ATWL4, WL4 | CBL-interacting protein kinase 12 | chr4:10289110-10290579 REVERSE LENGTH=489	LOC_Os06g35160.1	1e-178	protein|CAMK_KIN1/SNF1/Nim1_like.26 - CAMK includes calcium/calmodulin depedent protein kinases, expressed
comp54491_c0_seq1	14.93	14.52	1.61	0.78	3.65735	3.94419	4.14228418788877e-81	6.04406542917672e-80	AT5G23240.1	2e-119	| Symbols: | DNAJ heat shock N-terminal domain-containing protein | chr5:7826857-7828534 REVERSE LENGTH=465	LOC_Os04g57880.1	0	protein|heat shock protein DnaJ, putative, expressed
comp60222_c2_seq4	39.24	38.75	18.43	19	1.09932	6.32496	4.50095493994058e-81	6.55623793547468e-80	AT3G12860.1	0	| Symbols: | NOP56-like pre RNA processing ribonucleoprotein | chr3:4091678-4093921 FORWARD LENGTH=499	LOC_Os03g22880.1	0	protein|nucleolar protein 5A, putative, expressed
comp50522_c3_seq1	166.95	159.73	73.49	78.41	1.14465	6.38107	8.73780756558923e-81	1.26846308134359e-79	AT3G02468.1	1e-11	| Symbols: CPuORF9 | conserved peptide upstream open reading frame 9 | chr3:509815-510068 FORWARD LENGTH=52	LOC_Os02g39795.1	8e-23	protein|S-adenosyl-l-methionine decarboxylase leader peptide, putative, expressed
comp54287_c5_seq1	63.09	69.8	3.67	2.73	4.40451	3.27795	1.63933062184651e-80	2.37578118039178e-79	NA	NA	NA	NA	NA	NA
comp53157_c1_seq3	71.68	64.28	28.5	28.66	1.28987	6.31621	2.07522130892176e-80	3.00241055927616e-79	AT2G31040.1	1e-107	| Symbols: | ATP synthase protein I -related | chr2:13209094-13211012 REVERSE LENGTH=350	LOC_Os01g48300.4	0	protein|ATP synthase protein I related, putative, expressed
comp56606_c0_seq5	43.92	43.98	8.19	7.5	2.52554	4.31268	2.2552951446631e-80	3.26018614582944e-79	AT4G21870.1	1e-15	| Symbols: | HSP20-like chaperones superfamily protein | chr4:11603756-11604285 REVERSE LENGTH=134	LOC_Os07g33350.2	3e-24	protein|hsp20/alpha crystallin family protein, putative, expressed
comp53079_c0_seq3	26.16	21.44	3.73	4.27	2.61158	4.77334	5.27006602925183e-80	7.58623790597343e-79	NA	NA	NA	NA	NA	NA
comp61191_c0_seq25	22.46	21.88	4.16	3.75	2.52633	4.32459	5.56859181441591e-80	8.00923407060827e-79	AT1G56130.1	1e-135	| Symbols: | Leucine-rich repeat transmembrane protein kinase | chr1:20994931-21000887 REVERSE LENGTH=1032	LOC_Os04g52640.3	5e-178	protein|SHR5-receptor-like kinase, putative, expressed
comp61549_c1_seq2	15.07	15.41	4.77	4.94	1.69019	5.14176	5.94293981969805e-80	8.54048314693185e-79	AT4G12750.1	2e-97	| Symbols: | Homeodomain-like transcriptional regulator | chr4:7498009-7503920 REVERSE LENGTH=1131	LOC_Os07g42750.1	7e-149	protein|DDT domain containing protein, putative, expressed
comp59948_c1_seq4	29.77	31.17	11.15	11.28	1.48182	5.49411	1.20200203626774e-79	1.72592580731487e-78	AT5G17790.1	4e-35	| Symbols: VAR3 | zinc finger (Ran-binding) family protein | chr5:5869810-5872671 REVERSE LENGTH=758	LOC_Os01g59980.1	3e-56	protein|zinc finger family protein, putative, expressed
comp58635_c0_seq2	106.71	112.95	54.42	49.3	1.12275	7.30433	1.52371057317794e-79	2.18602697810202e-78	AT3G12670.1	0	| Symbols: emb2742 | CTP synthase family protein | chr3:4020351-4024086 REVERSE LENGTH=591	LOC_Os01g43020.1	0	protein|CTP synthase, putative, expressed
comp52970_c0_seq1	42.2	42.73	19.37	19.96	1.15059	6.12345	1.66628660289855e-79	2.38857652783699e-78	AT2G29690.1	0	| Symbols: ASA2, ATHANSYNAB | anthranilate synthase 2 | chr2:12693899-12696791 FORWARD LENGTH=621	LOC_Os03g15780.1	0	protein|anthranilate synthase component I-1, chloroplast precursor, putative, expressed
comp61152_c0_seq1	37.7	40.35	18.6	18.73	1.10423	6.60014	4.14776378487359e-79	5.93577223349077e-78	AT1G79620.1	0	| Symbols: | Leucine-rich repeat protein kinase family protein | chr1:29957633-29962174 REVERSE LENGTH=971	LOC_Os05g24010.1	0	protein|receptor protein kinase-like, putative, expressed
comp57103_c1_seq8	34.25	31.5	1.52	1.55	4.45057	3.21474	4.32882905322999e-79	6.18971967294071e-78	NA	NA	NA	NA	NA	NA
comp59322_c1_seq1	44.27	46.3	2.07	1.37	4.74311	3.12435	4.47001430753816e-79	6.38626731343859e-78	NA	NA	NA	NA	NA	NA
comp61978_c0_seq4	85.58	90.95	24.15	26.87	1.83039	5.04789	8.98586132448968e-79	1.2827317040709e-77	NA	NA	NA	NA	NA	NA
comp50833_c9_seq1	35.15	33.26	17.22	17.67	1.01155	6.99875	1.72930351270834e-78	2.46652532661897e-77	ATCG00280.1	0	| Symbols: PSBC | photosystem II reaction center protein C | chrC:33720-35141 FORWARD LENGTH=473	LOC_Os02g24632.1	0	protein|photosystem II 44 kDa reaction center protein, putative, expressed
comp51393_c1_seq6	26.04	24.31	2.04	2.37	3.54729	3.57327	1.73672389019149e-78	2.4750482727937e-77	AT3G14200.1	5e-12	| Symbols: | Chaperone DnaJ-domain superfamily protein | chr3:4712881-4714361 REVERSE LENGTH=230	LOC_Os08g35160.1	6e-31	protein|heat shock protein DnaJ, putative, expressed
comp60141_c3_seq2	224	231.65	121.39	110.83	1.01258	8.17131	2.51858018083798e-78	3.58332877888327e-77	AT1G02305.1	2e-158	| Symbols: | Cysteine proteinases superfamily protein | chr1:455816-457974 FORWARD LENGTH=362	LOC_Os05g24550.5	0	protein|Papain family cysteine protease domain containing protein, expressed
comp56622_c1_seq3	31.71	28.45	6.14	7.17	2.21497	4.80015	3.35066924158832e-78	4.75928392275356e-77	AT5G36250.1	7e-93	| Symbols: | Protein phosphatase 2C family protein | chr5:14282590-14284376 FORWARD LENGTH=448	LOC_Os02g13100.1	6e-166	protein|protein phosphatase 2C, putative, expressed
comp61043_c1_seq1	48.91	50.59	24.62	21.92	1.13652	7.05179	3.46041634564445e-78	4.91109627182182e-77	AT2G22300.2	0	| Symbols: CAMTA3, SR1 | signal responsive 1 | chr2:9471599-9476472 FORWARD LENGTH=1032	LOC_Os07g43030.1	0	protein|calmodulin-binding transcription activator, putative, expressed
comp47662_c0_seq2	35.22	32.8	2.56	3.98	3.41405	3.79707	4.46726843651633e-78	6.33479373489443e-77	NA	NA	NA	NA	NA	NA
comp55960_c0_seq11	23.3	22.17	1	1.61	4.14982	3.28885	6.72745126421729e-78	9.5083531481883e-77	AT2G46400.1	3e-12	| Symbols: WRKY46, ATWRKY46 | WRKY DNA-binding protein 46 | chr2:19043676-19044754 REVERSE LENGTH=295	LOC_Os09g16510.1	1e-50	protein|WRKY74, expressed
comp53120_c0_seq2	151.57	146.28	66.62	73.76	1.12524	6.63918	6.7389957635291e-78	9.51681759515692e-77	AT3G11780.1	2e-42	| Symbols: | MD-2-related lipid recognition domain-containing protein / ML domain-containing protein | chr3:3724326-3725476 REVERSE LENGTH=153	LOC_Os07g06590.1	2e-61	protein|ML domain protein, putative, expressed
comp53777_c0_seq1	46.02	47.2	19.09	19.14	1.32614	5.66062	1.78060988379795e-77	2.50631448721929e-76	AT1G65930.1	0	| Symbols: cICDH | cytosolic NADP+-dependent isocitrate dehydrogenase | chr1:24539088-24541861 FORWARD LENGTH=410	LOC_Os01g46610.1	0	protein|dehydrogenase, putative, expressed
comp60585_c2_seq6	47.05	51.64	6.23	5.09	3.16112	3.95041	2.18191819855141e-77	3.06865835313512e-76	AT1G16670.1	1e-22	| Symbols: | Protein kinase superfamily protein | chr1:5697846-5699492 FORWARD LENGTH=390	LOC_Os04g52840.1	1e-41	protein|tyrosine protein kinase domain containing protein, putative, expressed
comp53102_c0_seq3	21.15	18.81	1.72	2.08	3.42988	3.81263	2.23477473034822e-77	3.14041764814315e-76	NA	NA	NA	NA	NA	NA
comp61748_c5_seq18	57.01	60.87	1.55	4.65	4.28649	5.37717	3.27176303462218e-77	4.59011472424881e-76	AT2G43750.2	3e-106	| Symbols: OASB | O-acetylserine (thiol) lyase B | chr2:18129604-18132322 REVERSE LENGTH=392	LOC_Os06g36840.1	0	protein|cysteine synthase, putative, expressed
comp61498_c0_seq8	49.43	51.07	13.75	11.24	2.04777	4.86032	4.5307934263925e-77	6.3408898197797e-76	AT1G53430.2	4e-75	| Symbols: | Leucine-rich repeat transmembrane protein kinase | chr1:19936073-19940959 FORWARD LENGTH=997	LOC_Os09g17630.1	2e-74	protein|receptor-like protein kinase 2, putative, expressed
comp60899_c0_seq4	13.76	12.9	2.92	2.76	2.26996	4.50736	8.34940950860621e-77	1.16565105853647e-75	AT3G45140.1	0	| Symbols: LOX2, ATLOX2 | lipoxygenase 2 | chr3:16525437-16529233 FORWARD LENGTH=896	LOC_Os08g39850.1	0	protein|lipoxygenase, chloroplast precursor, putative, expressed
comp48478_c1_seq1	15.18	16.78	0.92	0.57	4.44604	3.21084	1.09025477383653e-76	1.52085213972473e-75	AT5G61070.1	2e-64	| Symbols: HDA18, ATHDA18 | histone deacetylase of the RPD3/HDA1 superfamily 18 | chr5:24571297-24574372 REVERSE LENGTH=682	LOC_Os07g41090.3	2e-71	protein|histone deacetylase, putative, expressed
comp44439_c0_seq1	28.57	30.17	5.61	5.24	2.4762	4.32529	1.35154880230034e-76	1.88227894174024e-75	NA	NA	NA	NA	NA	NA
comp61521_c0_seq1	31.61	30.78	14.91	15.73	1.06605	6.45392	1.74672694236344e-76	2.42868770476345e-75	AT1G29400.2	7e-95	| Symbols: AML5, ML5 | MEI2-like protein 5 | chr1:10290393-10293696 REVERSE LENGTH=800	LOC_Os02g21430.1	0	protein|AML1, putative, expressed
comp53925_c0_seq4	39.07	42.08	14.56	13.28	1.5834	5.44184	2.54886813293481e-76	3.53825859944678e-75	AT5G50850.1	0	| Symbols: MAB1 | Transketolase family protein | chr5:20689671-20692976 FORWARD LENGTH=363	LOC_Os09g33500.1	0	protein|transketolase, putative, expressed
comp55539_c0_seq1	23.6	23.29	5.58	4.92	2.19835	4.54974	4.84147045465614e-76	6.71533513265261e-75	AT3G19860.1	2e-66	| Symbols: bHLH121 | basic helix-loop-helix (bHLH) DNA-binding superfamily protein | chr3:6904579-6905863 FORWARD LENGTH=284	LOC_Os02g23823.1	2e-131	protein|helix-loop-helix DNA-binding domain containing protein, expressed
comp60686_c1_seq4	32.05	29.21	5.82	6.08	2.40283	4.41518	1.10558307170293e-75	1.53225226685042e-74	AT2G05940.1	3e-112	| Symbols: | Protein kinase superfamily protein | chr2:2287514-2289270 REVERSE LENGTH=462	LOC_Os03g29410.1	3e-135	protein|tyrosine protein kinase domain containing protein, putative, expressed
comp51464_c0_seq1	24.04	23.28	4.21	4.08	2.55116	4.22111	1.16824779826457e-75	1.61779181764528e-74	AT3G21890.1	4e-09	| Symbols: | B-box type zinc finger family protein | chr3:7709298-7709663 REVERSE LENGTH=121	LOC_Os02g07930.1	3e-18	protein|B-box zinc finger family protein, putative, expressed
comp60546_c0_seq1	13.72	14.79	1.31	0.39	4.10648	4.47028	1.74618808036209e-75	2.414221292704e-74	AT1G79620.1	0	| Symbols: | Leucine-rich repeat protein kinase family protein | chr1:29957633-29962174 REVERSE LENGTH=971	LOC_Os05g40770.1	0	protein|leucine-rich repeat family protein, putative, expressed
comp56920_c1_seq5	14.62	16.72	0.97	1.26	3.84315	3.48122	2.2876866604968e-75	3.15778182871154e-74	AT2G40300.1	2e-94	| Symbols: ATFER4, FER4 | ferritin 4 | chr2:16831501-16833214 REVERSE LENGTH=259	LOC_Os12g01530.2	2e-118	protein|ferritin-1, chloroplast precursor, putative, expressed
comp56733_c0_seq10	82.68	84.2	7.78	5.43	3.69292	3.41859	2.4262987978407e-75	3.34641694098318e-74	NA	NA	NA	NA	NA	NA
comp57885_c2_seq7	74.37	76.25	34.31	35.8	1.14325	6.08257	2.54432019554871e-75	3.50637207962586e-74	NA	NA	NA	LOC_Os01g70470.1	8e-18	protein|expressed protein
comp53826_c5_seq16	48.72	44.9	17.03	16.23	1.53248	5.47354	6.59141484701588e-75	9.06915151240017e-74	AT2G31560.2	4e-42	| Symbols: | Protein of unknown function (DUF1685) | chr2:13436611-13437312 FORWARD LENGTH=202	LOC_Os12g12880.1	3e-50	protein|expressed protein
comp58096_c2_seq2	28.05	32.7	8.56	7.79	1.93417	5.17038	8.21286299562387e-75	1.12910387732774e-73	AT4G33950.1	3e-121	| Symbols: OST1, SNRK2-6, SRK2E, SNRK2.6, P44, ATOST1 | Protein kinase superfamily protein | chr4:16272364-16274657 FORWARD LENGTH=362	LOC_Os12g39630.1	3e-131	protein|CAMK_CAMK_like.49 - CAMK includes calcium/calmodulin depedent protein kinases, expressed
comp58798_c1_seq2	43.77	40.89	16.59	15.87	1.42278	5.62588	9.56562666809039e-75	1.31297423737491e-73	AT3G27180.1	6e-127	| Symbols: | S-adenosyl-L-methionine-dependent methyltransferases superfamily protein | chr3:10027163-10030062 REVERSE LENGTH=518	LOC_Os01g69120.1	0	protein|uncharacterized RNA methyltransferase pc1998, putative, expressed
comp57674_c2_seq10	82.18	83.27	41.09	42.62	1.02309	6.49356	9.62151220157618e-75	1.31958770226581e-73	AT2G28550.3	4e-81	| Symbols: RAP2.7 | related to AP2.7 | chr2:12226168-12228251 REVERSE LENGTH=464	LOC_Os05g03040.1	6e-134	protein|AP2 domain containing protein, expressed
comp60304_c0_seq1	54	51.32	26.93	27.17	1.00094	6.79907	9.89260724143018e-75	1.35568289636559e-73	AT2G01190.1	1e-55	| Symbols: | Octicosapeptide/Phox/Bem1p family protein | chr2:115023-117296 FORWARD LENGTH=720	LOC_Os01g04650.1	0	protein|PB1 domain containing protein, expressed
comp57043_c0_seq1	34.66	33.24	13.65	13.32	1.37166	5.60038	2.55906370185019e-74	3.49575448267095e-73	AT5G58760.1	0	| Symbols: DDB2 | damaged DNA binding 2 | chr5:23730741-23733606 REVERSE LENGTH=557	LOC_Os01g04870.1	0	protein|WD domain, G-beta repeat domain containing protein, expressed
comp59176_c0_seq3	20.76	19.27	3.88	2.8	2.6214	4.38724	2.99328077233979e-74	4.08564937292275e-73	AT3G51420.1	6e-49	| Symbols: SSL4, ATSSL4 | strictosidine synthase-like 4 | chr3:19084082-19085451 FORWARD LENGTH=370	LOC_Os07g42250.1	4e-162	protein|strictosidine synthase, putative, expressed
comp56684_c0_seq4	41.34	35.01	7.64	5.64	2.56216	4.77608	3.74288349786696e-74	5.10068371666357e-73	AT5G20150.1	1e-93	| Symbols: ATSPX1, SPX1 | SPX domain gene 1 | chr5:6802429-6803367 FORWARD LENGTH=256	LOC_Os06g40120.1	6e-140	protein|SPX domain containing protein, putative, expressed
comp61276_c0_seq1	29.48	31.36	12.88	13.42	1.25052	5.91102	4.7561638787052e-74	6.46611803509683e-73	AT5G46910.1	0	| Symbols: | Transcription factor jumonji (jmj) family protein / zinc finger (C5HC2 type) family protein | chr5:19046888-19050880 FORWARD LENGTH=787	LOC_Os10g42690.1	0	protein|jmjC domain containing protein, expressed
comp38939_c0_seq2	47.84	39.77	4.47	2.87	3.61293	3.91114	9.01320875335449e-74	1.22342524520572e-72	NA	NA	NA	LOC_Os09g19970.1	3e-12	protein|expressed protein
comp49454_c2_seq2	104.61	95.59	10.39	8.64	3.43087	3.5644	1.07056875239216e-73	1.45200655015659e-72	AT4G34050.1	7e-07	| Symbols: CCoAOMT1 | S-adenosyl-L-methionine-dependent methyltransferases superfamily protein | chr4:16310844-16311973 FORWARD LENGTH=259	LOC_Os06g06980.1	1e-11	protein|caffeoyl-CoA O-methyltransferase, putative, expressed
comp58535_c0_seq3	33.73	35.57	13.32	11.89	1.49884	5.50997	1.10623133901847e-73	1.49918851561601e-72	AT2G47900.3	8e-158	| Symbols: TLP3 | tubby like protein 3 | chr2:19611196-19612766 REVERSE LENGTH=407	LOC_Os03g22800.1	0	protein|OsFBT5 - F-box and tubby domain containing protein, expressed
comp50035_c0_seq4	38.39	31.26	1.93	1.59	4.33415	3.39537	1.13060529152315e-73	1.53100937895586e-72	NA	NA	NA	LOC_Os02g15280.1	1e-11	protein|VQ domain containing protein, putative, expressed
comp55160_c1_seq6	96.75	98.93	14.76	17.31	2.64736	4.14878	2.31479944299953e-73	3.11978870641873e-72	NA	NA	NA	LOC_Os01g72900.1	3e-18	protein|abscisic stress-ripening, putative, expressed
comp57341_c1_seq1	30.4	30.02	12.29	11.68	1.37431	5.53132	3.10157923355605e-73	4.17689090179365e-72	AT5G12850.1	4e-112	| Symbols: | CCCH-type zinc finger protein with ARM repeat domain | chr5:4057068-4059188 FORWARD LENGTH=706	LOC_Os07g38090.1	0	protein|zinc finger family protein, putative, expressed
comp60562_c0_seq3	29.99	28.83	11.97	12.99	1.27638	5.81572	4.06604549761558e-73	5.46285171561999e-72	AT1G26190.1	0	| Symbols: | Phosphoribulokinase / Uridine kinase family | chr1:9057285-9060433 REVERSE LENGTH=674	LOC_Os02g47860.2	0	protein|uridine kinase, putative, expressed
comp61196_c0_seq2	70.99	67.81	30.33	25.04	1.36577	6.88701	1.37875649973077e-72	1.84516397190532e-71	AT5G08610.1	0	| Symbols: | P-loop containing nucleoside triphosphate hydrolases superfamily protein | chr5:2790341-2794059 FORWARD LENGTH=850	LOC_Os01g43120.1	0	protein|DEAD/DEAH box helicase, putative, expressed
comp49271_c0_seq6	103.92	105.84	41.36	41.32	1.38316	5.48284	1.44811144699339e-72	1.93646753216213e-71	AT3G48140.1	1e-38	| Symbols: | B12D protein | chr3:17778471-17779299 FORWARD LENGTH=88	LOC_Os07g17330.1	2e-45	protein|B12D protein, putative, expressed
comp52663_c0_seq2	47.13	46.58	21.36	19.49	1.23795	5.88453	6.64491564217779e-72	8.8306753258732e-71	AT1G19250.1	2e-121	| Symbols: FMO1 | flavin-dependent monooxygenase 1 | chr1:6650656-6653053 REVERSE LENGTH=530	LOC_Os04g14690.1	0	protein|flavin-containing monooxygenase family protein, putative, expressed
comp58810_c1_seq3	35.79	33.74	10.15	11.28	1.73748	5.03316	8.69277169454511e-72	1.15342509006629e-70	AT1G78700.1	5e-66	| Symbols: BEH4 | BES1/BZR1 homolog 4 | chr1:29599854-29601539 FORWARD LENGTH=325	LOC_Os01g10610.1	3e-118	protein|BES1/BZR1 homolog protein, putative, expressed
comp50005_c0_seq4	115.97	113.7	46.67	45.25	1.36102	5.51676	8.70764861728306e-72	1.15450480506237e-70	AT4G10265.1	6e-26	| Symbols: | Wound-responsive family protein | chr4:6373226-6373477 REVERSE LENGTH=83	LOC_Os04g54240.1	2e-29	protein|wound induced protein, putative, expressed
comp54144_c0_seq1	50.89	48.45	21.85	22.98	1.18752	5.97242	9.14343249399156e-72	1.21134569699981e-70	AT4G38710.1	6e-30	| Symbols: | glycine-rich protein | chr4:18078141-18080002 REVERSE LENGTH=452	LOC_Os02g24330.1	2e-126	protein|eukaryotic translation initiation factor 4B, putative, expressed
comp61020_c0_seq4	7.22	7.71	0.44	0.58	3.8971	3.25852	1.04694563502452e-71	1.38487866625251e-70	AT1G61820.1	1e-137	| Symbols: BGLU46 | beta glucosidase 46 | chr1:22835452-22838444 FORWARD LENGTH=516	LOC_Os04g43360.1	0	protein|Os4bglu14 - monolignol beta-glucoside homologue without catalytic acid/base, expressed
comp54703_c0_seq1	48.14	49.6	20.07	22.38	1.2429	5.92708	1.11523337049442e-71	1.47407003368591e-70	AT1G45207.2	1e-26	| Symbols: | Remorin family protein | chr1:17130703-17133548 REVERSE LENGTH=555	LOC_Os09g28300.2	1e-124	protein|remorin C-terminal domain containing protein, putative, expressed
comp58293_c3_seq9	17.24	19.02	3.74	3.44	2.3759	4.39507	1.23062936279275e-71	1.62534163335697e-70	AT2G33620.4	2e-53	| Symbols: | AT hook motif DNA-binding family protein | chr2:14234749-14236563 FORWARD LENGTH=351	LOC_Os06g22030.1	1e-54	protein|AT hook motif domain containing protein, expressed
comp58825_c0_seq3	21.47	23.33	7.95	8.47	1.48834	5.49469	1.28866986814133e-71	1.70068681365648e-70	AT5G33280.1	0	| Symbols: | Voltage-gated chloride channel family protein | chr5:12549280-12552305 FORWARD LENGTH=765	LOC_Os04g55210.1	0	protein|chloride channel protein, putative, expressed
comp47981_c0_seq1	70.98	72.22	21.07	22.2	1.76621	4.90063	1.8273004836677e-71	2.40967338608373e-70	NA	NA	NA	LOC_Os04g49954.1	1e-18	protein|expressed protein
comp47861_c0_seq1	151.05	170.78	65.21	60.03	1.40203	5.99925	2.92097198936729e-71	3.8430299675777e-70	NA	NA	NA	LOC_Os01g73940.1	1e-19	protein|expressed protein
comp57299_c2_seq3	21.13	21.21	4.01	5.68	2.16679	4.94926	3.21496698228997e-71	4.22658360756924e-70	AT5G63160.1	3e-68	| Symbols: BT1 | BTB and TAZ domain protein 1 | chr5:25333485-25335399 REVERSE LENGTH=365	LOC_Os01g68020.1	8e-110	protein|BTBZ2 - Bric-a-Brac, Tramtrack, and Broad Complex BTB domain with TAZ zinc finger and Calmodulin-binding domains, expressed
comp57056_c0_seq1	124.49	130.36	63.61	61.75	1.06381	6.30915	4.43435907798202e-71	5.82519716302393e-70	AT5G53460.3	1e-135	| Symbols: GLT1 | NADH-dependent glutamate synthase 1 | chr5:21700518-21709629 FORWARD LENGTH=2208	LOC_Os01g48960.1	3e-169	protein|glutamate synthase, chloroplast precursor, putative, expressed
comp53654_c1_seq1	55.05	54.44	20.78	21.19	1.42297	5.37617	4.54570494258347e-71	5.96689085566704e-70	NA	NA	NA	LOC_Os04g52700.1	7e-42	protein|expressed protein
comp50735_c4_seq2	32.86	35.27	4.01	2.99	3.31999	3.57554	4.94825497986459e-71	6.49032219028181e-70	AT1G76680.1	3e-08	| Symbols: OPR1, ATOPR1 | 12-oxophytodienoate reductase 1 | chr1:28776982-28778271 FORWARD LENGTH=372	LOC_Os06g11280.1	3e-09	protein|12-oxophytodienoate reductase, putative, expressed
comp54444_c0_seq1	36.19	36.92	12.52	13.49	1.531	5.16092	6.34258775902862e-71	8.28745448605341e-70	AT2G23070.1	1e-158	| Symbols: | Protein kinase superfamily protein | chr2:9824162-9826871 REVERSE LENGTH=432	LOC_Os03g55490.1	0	protein|casein kinase II subunit alpha-2, putative, expressed
comp61446_c2_seq1	22.13	21.95	8.3	8.35	1.44499	5.3251	1.01081048252956e-70	1.31874970036035e-69	AT1G10010.1	3e-147	| Symbols: AAP8, ATAAP8 | amino acid permease 8 | chr1:3265976-3268726 FORWARD LENGTH=475	LOC_Os01g65660.1	0	protein|amino acid transporter, putative, expressed
comp59949_c1_seq11	26.14	24.86	9.03	8.81	1.55566	5.1544	1.03125907672361e-70	1.34440395618535e-69	AT2G47650.1	9e-150	| Symbols: UXS4 | UDP-xylose synthase 4 | chr2:19538751-19541364 REVERSE LENGTH=443	LOC_Os05g29990.1	2e-159	protein|NAD dependent epimerase/dehydratase family domain containing protein, expressed
comp55977_c0_seq1	64.45	68.04	32.35	32.67	1.06723	6.27768	4.25439989965439e-70	5.52523656414555e-69	AT1G12450.1	1e-68	| Symbols: | SNARE associated Golgi protein family | chr1:4244496-4245808 FORWARD LENGTH=303	LOC_Os07g28440.1	5e-134	protein|SNARE associated Golgi protein, putative, expressed
comp46872_c0_seq1	53.55	57.16	7.53	6.49	3.01897	3.80246	4.4648864689205e-70	5.7942049403491e-69	NA	NA	NA	NA	NA	NA
comp52974_c1_seq1	97.99	91.6	33.02	40.22	1.41181	6.17093	5.67851935342666e-70	7.36359095565471e-69	AT5G11260.1	2e-36	| Symbols: HY5, TED 5 | Basic-leucine zipper (bZIP) transcription factor family protein | chr5:3593583-3594800 REVERSE LENGTH=168	LOC_Os02g10860.1	2e-41	protein|bZIP transcription factor domain containing protein, expressed
comp57398_c0_seq2	33.32	30.93	8.54	11.13	1.7471	5.67801	8.00680384011423e-70	1.03749281226291e-68	AT4G34950.1	1e-95	| Symbols: | Major facilitator superfamily protein | chr4:16642544-16644759 REVERSE LENGTH=567	LOC_Os09g36600.1	0	protein|nodulin, putative, expressed
comp58501_c0_seq1	77.24	77.95	39.34	34.97	1.10253	6.54071	8.40498960160225e-70	1.08744314105322e-68	AT2G39450.1	0	| Symbols: MTP11, ATMTP11 | Cation efflux family protein | chr2:16471744-16473735 REVERSE LENGTH=394	LOC_Os01g62070.1	0	protein|cation efflux family protein, putative, expressed
comp59450_c1_seq9	14.53	13.25	1.13	1.94	3.2155	3.99117	1.28452436713305e-69	1.65941948785741e-68	AT1G13540.1	2e-77	| Symbols: | Protein of unknown function (DUF1262) | chr1:4635474-4636708 REVERSE LENGTH=381	LOC_Os08g31880.1	2e-116	protein|expressed protein
comp53778_c1_seq4	373.58	357.4	185.22	175.17	1.06038	6.35031	1.67967686500141e-69	2.16663137782185e-68	AT5G38480.1	3e-20	| Symbols: GRF3, RCI1 | general regulatory factor 3 | chr5:15410277-15411285 FORWARD LENGTH=255	LOC_Os11g34450.1	8e-24	protein|14-3-3 protein, putative, expressed
comp58096_c2_seq6	73.97	74.01	31.27	34.06	1.21948	5.82863	2.29957590962746e-69	2.95955937880679e-68	AT4G33950.1	0	| Symbols: OST1, SNRK2-6, SRK2E, SNRK2.6, P44, ATOST1 | Protein kinase superfamily protein | chr4:16272364-16274657 FORWARD LENGTH=362	LOC_Os03g41460.1	0	protein|CAMK_CAMK_like.20 - CAMK includes calcium/calmodulin depedent protein kinases, expressed
comp54801_c0_seq1	32.19	28.65	9.8	9.28	1.71243	5.15454	2.42801998348747e-69	3.12252119498051e-68	AT1G10020.1	2e-138	| Symbols: | Protein of unknown function (DUF1005) | chr1:3269939-3271732 REVERSE LENGTH=461	LOC_Os03g56220.1	0	protein|stress-induced protein, putative, expressed
comp60413_c1_seq1	95.28	87.55	29.28	36.83	1.50767	6.73464	2.91289838534928e-69	3.74328202108276e-68	AT3G52180.1	4e-149	| Symbols: ATPTPKIS1, DSP4, SEX4, ATSEX4 | dual specificity protein phosphatase (DsPTP1) family protein | chr3:19349884-19353459 REVERSE LENGTH=379	LOC_Os03g01750.2	0	protein|dual specificity protein phosphatase, putative, expressed
comp50057_c0_seq1	204.9	203.64	107.09	95.1	1.05492	7.09708	3.254249550822e-69	4.17880770656528e-68	AT1G64230.2	3e-104	| Symbols: UBC28 | ubiquitin-conjugating enzyme 28 | chr1:23833792-23835220 FORWARD LENGTH=148	LOC_Os02g16040.1	7e-104	protein|ubiquitin-conjugating enzyme, putative, expressed
comp57814_c0_seq10	48.64	51.6	13.34	10.83	2.09214	4.69766	3.7336124977906e-69	4.78718428796055e-68	NA	NA	NA	LOC_Os08g31580.1	5e-14	protein|ethylene-responsive transcription factor, putative, expressed
comp61389_c2_seq2	30.32	28.97	15.12	14.02	1.0649	6.46621	4.20871247436864e-69	5.38828435619841e-68	AT1G18270.2	0	| Symbols: | ketose-bisphosphate aldolase class-II family protein | chr1:6283634-6293772 REVERSE LENGTH=1374	LOC_Os06g14740.1	0	protein|NAD binding domain of 6-phosphogluconate dehydrogenase containing protein, expressed
comp46215_c0_seq1	61.81	67.89	15.03	15.76	2.11436	4.59354	4.77345063108148e-69	6.10673706575248e-68	NA	NA	NA	NA	NA	NA
comp58321_c5_seq1	49.08	46.78	20.04	19.57	1.31492	5.623	5.50205174726389e-69	7.03359301721123e-68	AT5G24530.1	3e-155	| Symbols: DMR6 | 2-oxoglutarate (2OG) and Fe(II)-dependent oxygenase superfamily protein | chr5:8378964-8383154 FORWARD LENGTH=341	LOC_Os10g39140.1	0	protein|flavonol synthase/flavanone 3-hydroxylase, putative, expressed
comp61590_c0_seq1	11.34	11.42	3.83	3.95	1.58817	5.0574	8.03788410471386e-69	1.02370970047397e-67	AT1G66950.1	0	| Symbols: PDR11, ATPDR11 | pleiotropic drug resistance 11 | chr1:24978239-24984461 FORWARD LENGTH=1454	LOC_Os11g37700.1	0	protein|pleiotropic drug resistance protein, putative, expressed
comp38939_c0_seq1	20.31	20.35	1.24	2.45	3.49616	3.55569	9.55871315904302e-69	1.21649893324225e-67	NA	NA	NA	LOC_Os09g19970.1	5e-12	protein|expressed protein
comp61504_c1_seq1	37.99	37.14	15.21	14.93	1.35747	5.46559	1.05301425097142e-68	1.33913393609061e-67	AT1G06230.3	3e-43	| Symbols: GTE4 | global transcription factor group E4 | chr1:1907626-1910183 FORWARD LENGTH=766	LOC_Os08g09340.1	2e-133	protein|bromodomain containing protein, expressed
comp53157_c1_seq9	34.69	37.04	13.25	11.91	1.55159	5.29781	1.08041457931828e-68	1.37296007000906e-67	AT2G31040.1	1e-107	| Symbols: | ATP synthase protein I -related | chr2:13209094-13211012 REVERSE LENGTH=350	LOC_Os01g48300.4	0	protein|ATP synthase protein I related, putative, expressed
comp52218_c3_seq1	38.01	41.9	1.84	2	4.40555	3.00401	1.18894355657542e-68	1.50975560594047e-67	AT2G26640.1	2e-16	| Symbols: KCS11 | 3-ketoacyl-CoA synthase 11 | chr2:11330094-11331623 FORWARD LENGTH=509	LOC_Os06g39750.2	9e-18	protein|3-ketoacyl-CoA synthase, putative, expressed
comp60321_c0_seq84	9.53	13.47	0	0	10.8292	2.85343	1.21352231599766e-68	1.53868521636121e-67	NA	NA	NA	NA	NA	NA
comp61078_c4_seq7	12.18	14.41	2.76	2.89	2.27423	4.67914	1.25541131904213e-68	1.59062099816507e-67	AT4G09040.2	3e-42	| Symbols: | RNA-binding (RRM/RBD/RNP motifs) family protein | chr4:5795075-5797193 REVERSE LENGTH=244	LOC_Os08g37700.3	4e-94	protein|RNA recognition motif containing protein, putative, expressed
comp51372_c0_seq1	28.79	25.92	3.02	3.51	3.10203	3.7253	2.10717969064816e-68	2.66391056094488e-67	NA	NA	NA	LOC_Os07g46800.1	1e-10	protein|expressed protein
comp56708_c2_seq20	28.87	28.95	0.78	0.5	5.49383	2.60566	2.41684604593182e-68	3.05313958457317e-67	NA	NA	NA	NA	NA	NA
comp57674_c2_seq1	79.9	77.13	33.43	38.44	1.16755	6.32428	2.43542288704343e-68	3.07434001879543e-67	AT2G28550.1	1e-68	| Symbols: RAP2.7, TOE1 | related to AP2.7 | chr2:12226168-12228251 REVERSE LENGTH=449	LOC_Os05g03040.1	3e-117	protein|AP2 domain containing protein, expressed
comp51481_c0_seq1	57.76	63.45	21.93	22.28	1.49525	5.42086	3.11908132362013e-68	3.93445236182716e-67	AT2G34690.1	6e-90	| Symbols: ACD11 | Glycolipid transfer protein (GLTP) family protein | chr2:14630425-14631779 FORWARD LENGTH=206	LOC_Os03g57140.1	2e-123	protein|GLTP domain containing protein, putative, expressed
comp58350_c5_seq3	30.43	26.83	1.99	2.17	3.81372	3.26665	6.27055615491476e-68	7.89233114869139e-67	NA	NA	NA	NA	NA	NA
comp60844_c0_seq9	110.84	118.42	42.63	45.47	1.41985	5.47112	9.72891473473745e-68	1.221820450191e-66	NA	NA	NA	LOC_Os12g40920.1	9e-27	protein|bZIP transcription factor domain containing protein, expressed
comp51551_c0_seq1	119.82	125.45	62.55	63.22	1.00387	6.44134	1.40579923521468e-67	1.76290928984096e-66	AT5G20160.1	3e-66	| Symbols: | Ribosomal protein L7Ae/L30e/S12e/Gadd45 family protein | chr5:6804075-6805102 REVERSE LENGTH=128	LOC_Os03g13800.1	4e-70	protein|ribosomal protein L7Ae, putative, expressed
comp50422_c0_seq3	61.92	61.24	19.15	13.51	1.95509	5.64215	2.53981390691135e-67	3.17801404129959e-66	AT1G53903.1	6e-14	| Symbols: | Protein of unknown function (DUF581) | chr1:20132363-20132842 FORWARD LENGTH=126	LOC_Os08g34984.1	7e-38	protein|DUF581 domain containing protein, expressed
comp46876_c0_seq2	138.9	137.43	63.32	52.29	1.29718	6.44404	2.86681893892815e-67	3.58456995794447e-66	AT3G12490.1	2e-27	| Symbols: ATCYSB, ATCYS6, CYSB | cystatin B | chr3:3960523-3961777 REVERSE LENGTH=201	LOC_Os01g58890.2	4e-41	protein|cysteine proteinase inhibitor precursor protein, putative, expressed
comp55838_c0_seq6	50.84	49.71	22.5	20.46	1.26698	5.7015	3.21682564608857e-67	4.01927230616318e-66	AT1G65840.1	5e-149	| Symbols: ATPAO4, PAO4 | polyamine oxidase 4 | chr1:24490173-24492728 FORWARD LENGTH=497	LOC_Os04g57560.1	0	protein|amine oxidase, flavin-containing, domain containing protein, expressed
comp57671_c4_seq1	38.83	36.2	15.9	16.54	1.24924	5.7858	5.50219030858454e-67	6.85472872625841e-66	AT4G08500.1	7e-113	| Symbols: MEKK1, ATMEKK1, MAPKKK8, ARAKIN | MAPK/ERK kinase kinase 1 | chr4:5404272-5407062 REVERSE LENGTH=608	LOC_Os03g49640.2	0	protein|STE_MEKK_ste11_MAP3K.14 - STE kinases include homologs to sterile 7, sterile 11 and sterile 20 from yeast, expressed
comp60206_c0_seq13	28.11	28.43	10.67	10.68	1.44465	5.17222	1.21396555287067e-66	1.50908780266143e-65	AT2G46950.1	8e-174	| Symbols: CYP709B2 | cytochrome P450, family 709, subfamily B, polypeptide 2 | chr2:19289466-19291541 REVERSE LENGTH=572	LOC_Os07g23570.1	0	protein|cytochrome P450 72A1, putative, expressed
comp60516_c2_seq1	61.81	63.87	15.93	10.15	2.30834	6.41371	1.48813423065925e-66	1.8458898892971e-65	AT2G37650.1	4e-178	| Symbols: | GRAS family transcription factor | chr2:15792623-15794779 FORWARD LENGTH=718	LOC_Os01g62460.1	0	protein|ZOS1-16 - C2H2 zinc finger protein, expressed
comp59947_c2_seq2	29.35	26.21	8.63	7.93	1.78539	5.01548	3.06142594021582e-66	3.79191803007209e-65	AT2G30440.1	2e-88	| Symbols: TPP | thylakoid processing peptide | chr2:12973244-12975027 FORWARD LENGTH=340	LOC_Os09g28000.1	3e-122	protein|OsSigP6 - Putative Type I Signal Peptidase homologue; employs a putative Ser/Lys catalytic dyad, expressed
comp57099_c2_seq1	92.51	96.6	46.53	49.93	1.01141	6.53203	4.21453633554468e-66	5.21263591537043e-65	AT5G53160.2	4e-80	| Symbols: RCAR3, PYL8 | regulatory components of ABA receptor 3 | chr5:21561026-21561953 FORWARD LENGTH=188	LOC_Os05g12260.1	2e-95	protein|CAPIP1, putative, expressed
comp58798_c1_seq9	80.01	78.94	27.81	31.24	1.4684	5.22223	4.63519861424191e-66	5.72878443448513e-65	AT3G27180.1	2e-74	| Symbols: | S-adenosyl-L-methionine-dependent methyltransferases superfamily protein | chr3:10027163-10030062 REVERSE LENGTH=518	LOC_Os01g69120.1	1e-103	protein|uncharacterized RNA methyltransferase pc1998, putative, expressed
comp61450_c0_seq3	139.5	125.12	47.07	48.95	1.50206	5.45188	5.00600114783953e-66	6.18260992519763e-65	AT1G79620.1	6e-82	| Symbols: | Leucine-rich repeat protein kinase family protein | chr1:29957633-29962174 REVERSE LENGTH=971	LOC_Os03g21230.1	2e-100	protein|leucine-rich repeat family protein, putative, expressed
comp60948_c0_seq5	22.16	22.91	9.45	8.94	1.333	5.50223	5.27637436046112e-66	6.5118366566786e-65	AT5G10290.1	0	| Symbols: | leucine-rich repeat transmembrane protein kinase family protein | chr5:3235462-3238171 REVERSE LENGTH=613	LOC_Os11g39370.1	0	protein|BRASSINOSTEROID INSENSITIVE 1-associated receptor kinase 1 precursor, putative, expressed
comp49217_c2_seq29	30.99	33.97	7.67	8.11	2.08106	4.55154	5.52888099361164e-66	6.81364974248686e-65	AT2G47520.1	7e-19	| Symbols: HRE2 | Integrase-type DNA-binding superfamily protein | chr2:19502891-19503490 REVERSE LENGTH=171	LOC_Os09g11460.2	1e-22	protein|AP2 domain containing protein, expressed
comp58291_c2_seq1	18.73	18.63	0.52	1.06	4.58	2.80938	6.80371335546199e-66	8.37869229180906e-65	AT1G44100.1	7e-24	| Symbols: AAP5 | amino acid permease 5 | chr1:16764651-16767223 REVERSE LENGTH=480	LOC_Os11g09020.1	3e-26	protein|amino acid transporter, putative, expressed
comp61332_c5_seq1	41.18	46.43	5.33	6.1	2.97567	3.76375	1.12439464221877e-65	1.38269061171627e-64	AT4G01070.1	2e-15	| Symbols: GT72B1, UGT72B1 | UDP-Glycosyltransferase superfamily protein | chr4:461858-463300 REVERSE LENGTH=480	LOC_Os11g38650.1	9e-36	protein|UDP-glucoronosyl/UDP-glucosyl transferase, putative, expressed
comp52471_c0_seq4	67.89	70.03	10.66	11.94	2.6471	3.9659	1.84741384059628e-65	2.26691970554544e-64	NA	NA	NA	NA	NA	NA
comp55799_c0_seq5	23.88	27.02	5.46	6.46	2.13328	4.6794	1.95263464550346e-65	2.39431864548849e-64	AT5G62740.1	2e-164	| Symbols: HIR1, ATHIR1 | SPFH/Band 7/PHB domain-containing membrane-associated protein family | chr5:25201320-25202535 FORWARD LENGTH=286	LOC_Os05g51420.1	0	protein|hypersensitive-induced response protein, putative, expressed
comp52463_c0_seq1	27.81	26.5	6.65	7.73	1.95575	4.66519	3.55810751537632e-65	4.35359869559974e-64	AT1G59960.1	1e-103	| Symbols: | NAD(P)-linked oxidoreductase superfamily protein | chr1:22071410-22073067 REVERSE LENGTH=326	LOC_Os04g37490.1	5e-159	protein|oxidoreductase, aldo/keto reductase family protein, putative, expressed
comp54516_c0_seq1	79.49	80.07	31.67	32.13	1.3624	5.35516	5.93339105830195e-65	7.23409173158095e-64	AT1G02130.1	3e-79	| Symbols: ATRAB1B, ARA5, ARA-5, ATRABD2A, RABD2A, RA-5 | RAS 5 | chr1:400350-401788 REVERSE LENGTH=203	LOC_Os01g08450.1	6e-87	protein|ras-related protein, putative, expressed
comp61557_c1_seq6	53	58.94	25.29	22.36	1.27257	6.26791	6.51750065510036e-65	7.9405964595924e-64	NA	NA	NA	NA	NA	NA
comp51284_c5_seq1	37.18	40.55	2.62	2.12	4.06546	3.00932	8.50797333369504e-65	1.0358321478763e-63	AT2G27500.2	3e-07	| Symbols: | Glycosyl hydrolase superfamily protein | chr2:11752615-11753844 REVERSE LENGTH=377	LOC_Os04g33640.2	1e-09	protein|glycosyl hydrolases family 17, putative, expressed
comp58606_c0_seq1	103.55	116.05	53.32	49.58	1.1339	7.00669	1.02073900620842e-64	1.24185079377488e-63	AT3G02600.5	4e-122	| Symbols: LPP3, ATLPP3 | lipid phosphate phosphatase 3 | chr3:552937-554411 FORWARD LENGTH=314	LOC_Os08g27040.1	0	protein|lipid phosphatase protein, putative, expressed
comp51815_c0_seq1	104.18	93.68	45.86	47.28	1.12677	6.41363	1.32262370574985e-64	1.60798751451348e-63	AT5G24890.1	4e-06	| Symbols: | unknown protein; FUNCTIONS IN: molecular_function unknown; INVOLVED IN: biological_process unknown; LOCATED IN: cellular_component unknown; EXPRESSED IN: 24 plant structures; EXPRESSED DURING: 13 growth stages; BEST Arabidopsis thaliana protein match is: unknown protein (TAIR:AT2G24550.1); Has 1807 Blast hits to 1807 proteins in 277 species: Archae - 0; Bacteria - 0; Metazoa - 736; F…	LOC_Os08g40510.1	6e-15	protein|KID-containing protein, putative, expressed
comp60942_c1_seq1	58.4	53.97	12.4	11.95	2.24515	4.31771	2.88400123971565e-64	3.49384308602044e-63	AT3G22400.1	6e-38	| Symbols: LOX5 | PLAT/LH2 domain-containing lipoxygenase family protein | chr3:7927011-7931167 FORWARD LENGTH=886	LOC_Os03g49380.3	9e-58	protein|lipoxygenase, putative, expressed
comp61505_c5_seq1	21.95	20.21	2.25	3.01	3.03844	3.66732	4.06187706718052e-64	4.91037079469318e-63	NA	NA	NA	LOC_Os05g34920.1	1e-84	protein|expressed protein
comp51393_c1_seq9	17.12	17.7	0	1.15	4.93587	2.85711	5.3680923978786e-64	6.48029758813675e-63	AT3G14200.1	6e-20	| Symbols: | Chaperone DnaJ-domain superfamily protein | chr3:4712881-4714361 REVERSE LENGTH=230	LOC_Os08g35160.3	1e-50	protein|heat shock protein DnaJ, putative, expressed
comp57366_c3_seq12	11.96	12.05	1.34	1.67	3.03218	3.52416	9.68823453232311e-64	1.16462777220137e-62	AT1G04360.1	7e-16	| Symbols: | RING/U-box superfamily protein | chr1:1167507-1168652 REVERSE LENGTH=381	LOC_Os01g20910.1	9e-34	protein|zinc finger, C3HC4 type domain containing protein, expressed
comp61523_c0_seq2	8.81	9.43	1.53	1.41	2.67234	3.93505	1.33059989819972e-63	1.59727934521102e-62	AT4G33670.1	2e-134	| Symbols: | NAD(P)-linked oxidoreductase superfamily protein | chr4:16169670-16171446 REVERSE LENGTH=319	LOC_Os12g29760.1	2e-165	protein|oxidoreductase, aldo/keto reductase family protein, putative, expressed
comp61196_c0_seq6	45.22	46.93	23.04	24.13	1.00612	6.26895	1.43204291809818e-63	1.71784980301274e-62	AT5G63630.1	0	| Symbols: | P-loop containing nucleoside triphosphate hydrolases superfamily protein | chr5:25472598-25476402 REVERSE LENGTH=788	LOC_Os01g43120.1	0	protein|DEAD/DEAH box helicase, putative, expressed
comp61669_c0_seq1	41.27	40.97	21.09	20.91	1.00933	6.14786	2.18827272025399e-63	2.62133648237419e-62	AT2G34357.1	1e-162	| Symbols: | ARM repeat superfamily protein | chr2:14499236-14505555 FORWARD LENGTH=1280	LOC_Os02g54110.1	0	protein|expressed protein
comp58016_c4_seq1	38.24	41.39	17.73	18.06	1.19432	5.87186	2.36800331733632e-63	2.83267435935552e-62	AT5G63770.2	0	| Symbols: ATDGK2, DGK2 | diacylglycerol kinase 2 | chr5:25519755-25522404 FORWARD LENGTH=558	LOC_Os12g12260.1	0	protein|diacylglycerol kinase 1, putative, expressed
comp58291_c0_seq11	59.14	59.41	6.06	8.95	3.01773	3.6518	3.49350296370248e-63	4.17320123906719e-62	AT1G77380.1	1e-63	| Symbols: AAP3, ATAAP3 | amino acid permease 3 | chr1:29075201-29077252 REVERSE LENGTH=476	LOC_Os12g08130.1	4e-80	protein|amino acid transporter, putative, expressed
comp61644_c2_seq2	19.73	18.54	8.74	9.17	1.13589	5.95755	4.32346952676486e-63	5.15745355107814e-62	AT3G59410.1	0	| Symbols: GCN2 | protein kinase family protein | chr3:21950575-21959151 FORWARD LENGTH=1241	LOC_Os04g41510.1	0	protein|serine/threonine-protein kinase GCN2, putative, expressed
comp57908_c0_seq1	11	9.43	1.2	1.13	3.16497	3.59227	5.51675756589666e-63	6.5763435702025e-62	AT3G54700.1	0	| Symbols: PHT1;7 | phosphate transporter 1;7 | chr3:20248463-20250070 REVERSE LENGTH=535	LOC_Os10g30770.1	0	protein|inorganic phosphate transporter, putative, expressed
comp54528_c0_seq1	43.69	43.46	20.16	20.2	1.15069	5.71753	6.21371824900879e-63	7.39173566705004e-62	AT3G11320.1	0	| Symbols: | Nucleotide-sugar transporter family protein | chr3:3547017-3548539 REVERSE LENGTH=308	LOC_Os03g17740.1	0	protein|transporter, putative, expressed
comp60505_c0_seq2	13.84	13.75	3.31	3.49	2.06006	4.37676	6.7160481646365e-63	7.98375468842631e-62	AT4G02050.1	0	| Symbols: STP7 | sugar transporter protein 7 | chr4:898387-900095 REVERSE LENGTH=513	LOC_Os09g24924.1	0	protein|transporter family protein, putative, expressed
comp54248_c0_seq3	62.26	60.5	15.16	17.18	1.96361	4.54887	7.20754453963462e-63	8.55614954705066e-62	NA	NA	NA	NA	NA	NA
comp55852_c0_seq1	48.02	45.27	9.9	9.08	2.33538	4.1933	8.32911622646946e-63	9.88073136838102e-62	AT1G70810.1	2e-41	| Symbols: | Calcium-dependent lipid-binding (CaLB domain) family protein | chr1:26704207-26705091 FORWARD LENGTH=165	LOC_Os02g22130.1	9e-61	protein|expressed protein
comp56892_c0_seq1	25	24.56	9.63	7.83	1.54527	5.40557	1.03664353547755e-62	1.22890683479103e-61	AT2G34750.1	2e-126	| Symbols: | RNA polymerase I specific transcription initiation factor RRN3 protein | chr2:14660449-14663792 REVERSE LENGTH=613	LOC_Os06g47350.1	0	protein|RNA polymerase I specific transcription initiation factor RRN3 family protein, putative, expressed
comp59942_c0_seq2	12.55	12.86	2.16	2.14	2.60131	3.90801	1.53233633692811e-62	1.81277081847918e-61	AT1G11390.1	0	| Symbols: | Protein kinase superfamily protein | chr1:3834762-3837305 REVERSE LENGTH=624	LOC_Os07g37180.2	0	protein|ABC1 family domain containing protein, putative, expressed
comp44069_c0_seq2	24.78	25.3	3.47	3.74	2.8332	3.59541	2.43155891133638e-62	2.86863664953114e-61	AT4G12470.1	2e-16	| Symbols: AZI1 | azelaic acid induced 1 | chr4:7401371-7401856 REVERSE LENGTH=161	LOC_Os03g50960.1	8e-42	protein|LTPL118 - Protease inhibitor/seed storage/LTP family protein precursor, expressed
comp58446_c0_seq1	29.82	29.1	12.15	11.97	1.32832	5.37534	3.43517316701881e-62	4.047078153441e-61	AT1G65610.1	0	| Symbols: ATGH9A2, KOR2 | Six-hairpin glycosidases superfamily protein | chr1:24391823-24395261 REVERSE LENGTH=623	LOC_Os04g41970.1	0	protein|endoglucanase, putative, expressed
comp49454_c2_seq1	83.01	74.85	7.72	3.23	3.88176	3.25407	4.29295600008768e-62	5.0541811877321e-61	AT4G34050.1	3e-06	| Symbols: CCoAOMT1 | S-adenosyl-L-methionine-dependent methyltransferases superfamily protein | chr4:16310844-16311973 FORWARD LENGTH=259	LOC_Os06g06980.1	4e-10	protein|caffeoyl-CoA O-methyltransferase, putative, expressed
comp57216_c0_seq3	39.03	37.9	15.55	15.75	1.33753	5.35707	4.32850963618688e-62	5.09253915301382e-61	AT4G17900.1	2e-90	| Symbols: | PLATZ transcription factor family protein | chr4:9946046-9947697 FORWARD LENGTH=227	LOC_Os02g46610.1	4e-123	protein|zinc-binding protein, putative, expressed
comp57299_c1_seq1	60.91	63.88	23.75	25.14	1.39198	5.31298	6.84427379827873e-62	8.04131756958262e-61	AT5G14420.2	3e-124	| Symbols: RGLG2 | RING domain ligase2 | chr5:4648355-4650563 REVERSE LENGTH=468	LOC_Os01g68060.1	1e-149	protein|copine, putative, expressed
comp61748_c5_seq11	19.81	20.03	4.22	3.32	2.44034	4.14504	7.92847306076931e-62	9.30237969390263e-61	AT3G59760.3	5e-49	| Symbols: OASC, ATCS-C | O-acetylserine (thiol) lyase isoform C | chr3:22072668-22075345 REVERSE LENGTH=430	LOC_Os06g36840.1	9e-108	protein|cysteine synthase, putative, expressed
comp51063_c0_seq2	58.61	58	24.02	21.7	1.39066	5.33345	1.29185809289118e-61	1.51364768339439e-60	AT2G04240.2	8e-15	| Symbols: XERICO | RING/U-box superfamily protein | chr2:1461816-1462304 REVERSE LENGTH=162	LOC_Os08g38460.1	2e-32	protein|zinc finger, C3HC4 type domain containing protein, expressed
comp61043_c1_seq3	18.89	17.89	8.29	8.09	1.20619	5.67088	1.37813494846337e-61	1.61363305995745e-60	AT2G22300.2	0	| Symbols: CAMTA3, SR1 | signal responsive 1 | chr2:9471599-9476472 FORWARD LENGTH=1032	LOC_Os07g43030.1	0	protein|calmodulin-binding transcription activator, putative, expressed
comp49931_c0_seq1	14.21	14.66	0.71	1.34	3.84735	3.06849	1.5213246024217e-61	1.78007448357129e-60	NA	NA	NA	NA	NA	NA
comp55459_c0_seq1	72.53	72.53	4.28	3.54	4.23808	2.78138	1.5627035829756e-61	1.82724316562266e-60	NA	NA	NA	NA	NA	NA
comp54470_c0_seq39	33.37	32.34	4.83	4.96	2.78401	3.61687	2.07650359948112e-61	2.42305903672422e-60	NA	NA	NA	NA	NA	NA
comp58291_c0_seq5	37.22	29.01	1.24	1.85	4.44694	3.15853	2.70789515794416e-61	3.15552680650228e-60	AT1G77380.1	2e-76	| Symbols: AAP3, ATAAP3 | amino acid permease 3 | chr1:29075201-29077252 REVERSE LENGTH=476	LOC_Os12g08090.1	5e-95	protein|amino acid transporter, putative, expressed
comp53734_c1_seq1	15.63	14.98	1.83	2.2	2.9614	3.51699	3.0154881896252e-61	3.50919243806248e-60	NA	NA	NA	LOC_Os09g20460.1	6e-20	protein|VQ domain containing protein, putative, expressed
comp55509_c0_seq1	44.88	45	22.41	23.35	1.0142	6.08745	3.15115472987472e-61	3.66331183477888e-60	AT4G05020.1	0	| Symbols: NDB2 | NAD(P)H dehydrogenase B2 | chr4:2572752-2576222 FORWARD LENGTH=582	LOC_Os05g26660.1	0	protein|NADH-ubiquinone oxidoreductase, mitochondrial precursor, putative, expressed
comp49607_c1_seq5	7.65	9.62	0	0.06	7.87466	2.40069	4.5596747980187e-61	5.28108379243139e-60	NA	NA	NA	NA	NA	NA
comp56937_c3_seq1	55.69	57.8	23.54	23.06	1.32429	5.29152	5.83563125942074e-61	6.75434888337008e-60	AT5G51970.2	8e-133	| Symbols: | GroES-like zinc-binding alcohol dehydrogenase family protein | chr5:21111820-21113284 FORWARD LENGTH=364	LOC_Os08g43190.2	3e-150	protein|dehydrogenase, putative, expressed
comp58839_c0_seq3	19.51	18.15	5.35	4.85	1.92324	4.62191	7.68871152898826e-61	8.88116173240518e-60	AT5G45190.1	6e-90	| Symbols: | Cyclin family protein | chr5:18277808-18280733 REVERSE LENGTH=579	LOC_Os02g04010.2	1e-177	protein|cyclin-T1-1, putative, expressed
comp57288_c2_seq1	27.06	25.19	10.82	11.05	1.29616	5.53014	8.15852277670034e-61	9.41748619709412e-60	AT4G39400.1	0	| Symbols: BRI1, CBB2, DWF2, BIN1, ATBRI1 | Leucine-rich receptor-like protein kinase family protein | chr4:18324826-18328416 FORWARD LENGTH=1196	LOC_Os01g52050.1	0	protein|systemin receptor SR160 precursor, putative, expressed
comp55194_c0_seq1	43.54	43.79	21.19	20.18	1.1177	5.80333	8.55976283399482e-61	9.87398904689099e-60	AT1G22180.2	2e-96	| Symbols: | Sec14p-like phosphatidylinositol transfer family protein | chr1:7828434-7829745 REVERSE LENGTH=314	LOC_Os01g16000.1	8e-162	protein|CRAL/TRIO domain containing protein, expressed
comp43854_c0_seq2	25.28	31.84	2.02	2.46	3.70548	3.4191	8.60920415121352e-61	9.9243382981351e-60	NA	NA	NA	NA	NA	NA
comp58137_c0_seq6	21.83	20.91	4.9	6.55	1.93888	4.90794	9.9863268011804e-61	1.14963560553911e-59	AT5G51290.1	3e-178	| Symbols: | Diacylglycerol kinase family protein | chr5:20844252-20848157 REVERSE LENGTH=608	LOC_Os02g43906.1	0	protein|ceramide kinase-related, putative, expressed
comp59176_c0_seq2	18.23	19.09	3.36	3.86	2.40873	4.07153	1.20274615050263e-60	1.38182706627163e-59	AT3G51420.1	1e-48	| Symbols: SSL4, ATSSL4 | strictosidine synthase-like 4 | chr3:19084082-19085451 FORWARD LENGTH=370	LOC_Os07g42250.1	1e-160	protein|strictosidine synthase, putative, expressed
comp59819_c0_seq2	20.36	19.44	4.79	6.13	1.90455	4.827	1.82262920105539e-60	2.09120148788204e-59	AT2G31800.1	8e-165	| Symbols: | Integrin-linked protein kinase family | chr2:13520605-13523646 REVERSE LENGTH=476	LOC_Os02g39560.2	0	protein|non-receptor tyrosine kinase spore lysis A, putative, expressed
comp57670_c0_seq1	99.69	99.63	32.12	28	1.76899	4.74615	3.24517135953269e-60	3.71093360405841e-59	NA	NA	NA	NA	NA	NA
comp61013_c0_seq1	16.26	18.34	5.68	6.43	1.55499	5.27226	8.32309766992284e-60	9.47339954058327e-59	AT4G32850.3	0	| Symbols: nPAP | nuclear poly(a) polymerase | chr4:15850134-15854351 FORWARD LENGTH=735	LOC_Os06g36360.1	0	protein|expressed protein
comp61389_c2_seq1	12.88	12.37	4.42	3.65	1.68607	4.98368	8.94402930378807e-60	1.01733879132729e-58	AT1G18270.2	0	| Symbols: | ketose-bisphosphate aldolase class-II family protein | chr1:6283634-6293772 REVERSE LENGTH=1374	LOC_Os06g14740.1	0	protein|NAD binding domain of 6-phosphogluconate dehydrogenase containing protein, expressed
comp56598_c1_seq1	27.41	29.25	10.85	11.05	1.41185	5.17987	1.30654042958908e-59	1.4841536842746e-58	AT3G02050.1	0	| Symbols: KUP3, ATKUP3, ATKT4 | K+ uptake transporter 3 | chr3:350815-354135 FORWARD LENGTH=789	LOC_Os07g47350.2	0	protein|potassium transporter, putative, expressed
comp54788_c1_seq1	265.94	245.88	120.13	131.2	1.06589	6.35266	1.80022090311802e-59	2.0422373556564e-58	AT5G42050.1	8e-07	| Symbols: | DCD (Development and Cell Death) domain protein | chr5:16815630-16816932 FORWARD LENGTH=349	LOC_Os01g36950.4	7e-25	protein|N-rich protein, putative, expressed
comp60956_c0_seq2	46.21	44.55	18.9	17.85	1.34386	5.33036	1.94726344283474e-59	2.20466773137865e-58	AT1G64050.2	8e-10	| Symbols: | unknown protein; INVOLVED IN: biological_process unknown; LOCATED IN: cellular_component unknown; EXPRESSED IN: 22 plant structures; EXPRESSED DURING: 13 growth stages. | chr1:23762584-23765714 FORWARD LENGTH=666	LOC_Os02g16600.1	2e-141	protein|expressed protein
comp54787_c0_seq2	34.53	35.41	16.22	16.42	1.13945	5.67776	3.31759966143723e-59	3.74624141070664e-58	AT2G36070.1	1e-163	| Symbols: ATTIM44-2, TIM44-2 | translocase inner membrane subunit 44-2 | chr2:15145119-15147895 REVERSE LENGTH=469	LOC_Os07g22700.1	0	protein|tim44-like domain containing protein, expressed
comp60743_c0_seq6	42.73	43.6	21.35	21.44	1.05257	5.90468	9.21469365656424e-59	1.03438861295508e-57	AT3G24550.1	0	| Symbols: ATPERK1, PERK1 | proline extensin-like receptor kinase 1 | chr3:8960411-8963303 FORWARD LENGTH=652	LOC_Os05g12680.1	0	protein|retrotransposon protein, putative, unclassified, expressed
comp61656_c0_seq1	15.69	15.12	6.4	6.09	1.34311	5.29941	1.10492588025531e-58	1.2395141014259e-57	AT1G04580.1	0	| Symbols: AAO4, ATAO-4, ATAO2, AO4 | aldehyde oxidase 4 | chr1:1252212-1257510 REVERSE LENGTH=1337	LOC_Os03g57680.1	0	protein|aldehyde oxidase, putative, expressed
comp46079_c0_seq2	50.03	68.75	0.77	1.54	5.68318	2.82259	1.23112690186619e-58	1.37928082596258e-57	NA	NA	NA	NA	NA	NA
comp60077_c0_seq2	36.35	40.23	13.83	15.27	1.43601	5.40698	2.22355548213797e-58	2.47495161852005e-57	AT3G16910.1	0	| Symbols: AAE7, ACN1 | acyl-activating enzyme 7 | chr3:5773231-5775411 REVERSE LENGTH=569	LOC_Os03g19250.1	0	protein|AMP-binding enzyme, putative, expressed
comp51393_c1_seq14	9.35	10.42	0.31	0.17	5.364	2.41765	2.39941392928334e-58	2.66895848107946e-57	AT3G14200.1	6e-16	| Symbols: | Chaperone DnaJ-domain superfamily protein | chr3:4712881-4714361 REVERSE LENGTH=230	LOC_Os08g35160.1	1e-36	protein|heat shock protein DnaJ, putative, expressed
comp59759_c0_seq5	23.85	26.58	5.14	7.05	2.08895	4.83295	2.8459532201873e-58	3.16155503643375e-57	AT3G62260.1	3e-139	| Symbols: | Protein phosphatase 2C family protein | chr3:23038516-23040391 REVERSE LENGTH=383	LOC_Os05g04360.1	0	protein|protein phosphatase 2C, putative, expressed
comp46864_c1_seq4	23.01	18.68	0.91	0	5.51931	2.63915	5.0085932752636e-58	5.5496250197455e-57	NA	NA	NA	NA	NA	NA
comp54694_c6_seq5	43.27	41.88	2.5	5.13	3.51103	3.24122	5.50822819392003e-58	6.0953455401712e-57	AT1G70740.2	2e-07	| Symbols: | Protein kinase superfamily protein | chr1:26673847-26675651 REVERSE LENGTH=425	LOC_Os09g24330.1	4e-10	protein|TKL_IRAK_DUF26-lg.2 - DUF26 kinases have homology to DUF26 containing loci, expressed
comp59948_c1_seq7	59.96	47.81	6.53	3.85	3.41282	3.84318	5.96207163893033e-58	6.58905078547591e-57	NA	NA	NA	LOC_Os01g72080.1	8e-16	protein|calmodulin-like protein 1, putative, expressed
comp56622_c1_seq1	21.76	21.95	5.67	5.46	2.01207	4.3306	8.60643655961638e-58	9.49312673961549e-57	AT1G79630.1	4e-88	| Symbols: | Protein phosphatase 2C family protein | chr1:29962931-29965169 REVERSE LENGTH=504	LOC_Os02g13100.1	1e-158	protein|protein phosphatase 2C, putative, expressed
comp53471_c0_seq1	42.36	45.65	16.53	17.12	1.42733	5.15726	9.12354903708871e-58	1.00570395756325e-56	AT2G01490.1	8e-133	| Symbols: | phytanoyl-CoA dioxygenase (PhyH) family protein | chr2:221316-223187 FORWARD LENGTH=283	LOC_Os03g50040.1	1e-151	protein|phytanoyl-CoA dioxygenase, putative, expressed
comp57205_c0_seq3	57.52	57.52	29.51	29.07	1.01381	5.97008	1.02354609210319e-57	1.12754627380885e-56	AT3G14200.1	1e-43	| Symbols: | Chaperone DnaJ-domain superfamily protein | chr3:4712881-4714361 REVERSE LENGTH=230	LOC_Os02g54130.2	7e-109	protein|heat shock protein DnaJ, putative, expressed
comp54790_c1_seq1	71.48	76.15	7.01	3.25	3.87778	2.94875	1.09581312731056e-57	1.2056055793725e-56	NA	NA	NA	NA	NA	NA
comp40953_c2_seq1	25.98	26.48	9.38	9.39	1.52222	4.94233	1.4200989882245e-57	1.56137969629561e-56	NA	NA	NA	LOC_Os05g22840.1	4e-24	protein|expressed protein
comp51369_c0_seq1	61.1	63.41	28.57	29.85	1.13191	5.70322	1.55886181954256e-57	1.71284816990147e-56	AT1G27390.1	4e-60	| Symbols: TOM20-2 | translocase outer membrane 20-2 | chr1:9513469-9514912 REVERSE LENGTH=210	LOC_Os01g69250.1	1e-114	protein|mitochondrial import receptor subunit TOM20, putative, expressed
comp60024_c2_seq4	23.8	19.45	6.88	7.12	1.6664	5.49321	1.70776542787756e-57	1.87405648811932e-56	AT2G33340.2	8e-167	| Symbols: MAC3B | MOS4-associated complex 3B | chr2:14126584-14131000 REVERSE LENGTH=525	LOC_Os10g32880.1	0	protein|WD domain, G-beta repeat domain containing protein, expressed
comp59127_c3_seq2	46.21	44.39	21.54	23.14	1.05962	5.9734	2.55940335698898e-57	2.80144277988635e-56	AT4G32410.1	0	| Symbols: CESA1, RSW1, AtCESA1 | cellulose synthase 1 | chr4:15641009-15646388 REVERSE LENGTH=1081	LOC_Os05g08370.1	0	protein|CESA1 - cellulose synthase, expressed
comp59739_c0_seq1	19.26	21.47	7.83	7.58	1.44227	5.31133	3.61395792809121e-57	3.94312734447149e-56	AT1G73080.1	0	| Symbols: PEPR1, ATPEPR1 | PEP1 receptor 1 | chr1:27484513-27488021 FORWARD LENGTH=1123	LOC_Os08g34640.1	0	protein|receptor-like protein kinase precursor, putative, expressed
comp56920_c1_seq1	74.45	80.44	25.99	18.32	1.84557	5.90982	3.79977920680849e-57	4.14323474300633e-56	AT2G40300.1	1e-96	| Symbols: ATFER4, FER4 | ferritin 4 | chr2:16831501-16833214 REVERSE LENGTH=259	LOC_Os12g01530.2	3e-119	protein|ferritin-1, chloroplast precursor, putative, expressed
comp52471_c0_seq3	73.11	93.06	12.13	11.82	2.83302	4.06945	4.34470875004905e-57	4.7344059089275e-56	NA	NA	NA	NA	NA	NA
comp54535_c0_seq2	57.43	63.97	21.46	18.79	1.63284	5.0919	4.98711939427631e-57	5.43098253171985e-56	AT4G28290.1	3e-08	| Symbols: | unknown protein; FUNCTIONS IN: molecular_function unknown; INVOLVED IN: biological_process unknown; LOCATED IN: chloroplast; EXPRESSED IN: 23 plant structures; EXPRESSED DURING: 15 growth stages; Has 45 Blast hits to 45 proteins in 11 species: Archae - 0; Bacteria - 0; Metazoa - 0; Fungi - 0; Plants - 45; Viruses - 0; Other Eukaryotes - 0 (source: NCBI BLink). | chr4:14012032-1401246…	LOC_Os10g07450.1	3e-07	protein|expressed protein
comp54845_c0_seq2	41.86	43.08	6.42	7.91	2.60486	3.84178	5.29341423321634e-57	5.76087584593366e-56	AT3G05880.1	2e-13	| Symbols: RCI2A | Low temperature and salt responsive protein family | chr3:1756195-1756494 REVERSE LENGTH=54	LOC_Os05g04700.1	1e-18	protein|OsRCI2-6 - Hydrophobic protein LTI6B, expressed
comp44123_c0_seq1	29.03	35.26	1.39	0.69	4.96584	2.62147	6.14542502769105e-57	6.67540461156295e-56	NA	NA	NA	NA	NA	NA
comp56280_c1_seq2	47.14	46.72	19.35	14.73	1.5017	5.94677	6.25061160651332e-57	6.78535974775496e-56	AT5G12310.1	1e-44	| Symbols: | RING/U-box superfamily protein | chr5:3980485-3982093 REVERSE LENGTH=254	LOC_Os01g72480.1	3e-72	protein|zinc finger, C3HC4 type domain containing protein, expressed
comp59369_c0_seq26	18.74	16.52	4.66	4.95	1.91355	4.6481	7.03842644656326e-57	7.63090158415371e-56	AT2G38940.1	0	| Symbols: ATPT2, PHT1;4 | phosphate transporter 1;4 | chr2:16258500-16260104 FORWARD LENGTH=534	LOC_Os10g30790.1	0	protein|inorganic phosphate transporter, putative, expressed
comp48329_c1_seq1	13.45	12.97	0.98	1.04	3.74157	2.83835	1.0252839985921e-56	1.11018425384846e-55	NA	NA	NA	NA	NA	NA
comp55763_c0_seq1	78.2	78.62	14.06	13.76	2.53283	3.73625	1.09015878586583e-56	1.17968540757307e-55	AT2G23290.1	8e-24	| Symbols: AtMYB70, MYB70 | myb domain protein 70 | chr2:9904895-9905824 REVERSE LENGTH=309	LOC_Os06g43090.1	5e-31	protein|MYB transcription factor TaMYB1, putative, expressed
comp57766_c0_seq5	37.4	40.29	18.68	20.36	1.03298	6.31885	1.15232857015005e-56	1.24617351052211e-55	NA	NA	NA	LOC_Os06g38210.1	2e-38	protein|expressed protein
comp53808_c2_seq2	28.34	34.01	7.06	8.63	2.03008	4.91981	1.29029426853508e-56	1.39361543631816e-55	AT4G08170.2	2e-134	| Symbols: | Inositol 1,3,4-trisphosphate 5/6-kinase family protein | chr4:5163707-5167000 REVERSE LENGTH=353	LOC_Os03g51610.1	0	protein|Inositol 1, 3, 4-trisphosphate 5/6-kinase, putative, expressed
comp61527_c1_seq1	51.04	45.69	11.06	10.6	2.19747	4.27113	1.34822569186558e-56	1.45526818535964e-55	AT3G18110.1	3e-77	| Symbols: EMB1270 | Pentatricopeptide repeat (PPR) superfamily protein | chr3:6204940-6209691 REVERSE LENGTH=1440	LOC_Os06g09880.1	2e-124	protein|EMB1270, putative, expressed
comp46452_c0_seq1	30.29	30.04	1.68	1.5	4.27136	2.60683	1.56435734769166e-56	1.68643432133153e-55	NA	NA	NA	LOC_Os06g11760.1	6e-18	protein|expressed protein
comp57633_c1_seq1	58.83	58.13	5.91	5.04	3.45026	3.0113	1.81658191525372e-56	1.95587983710222e-55	NA	NA	NA	LOC_Os01g55240.1	4e-08	protein|gibberellin 2-beta-dioxygenase, putative, expressed
comp62451_c0_seq1	34.86	46.46	1.41	0.8	5.21603	2.73979	3.75597911735107e-56	4.03132345114184e-55	NA	NA	NA	NA	NA	NA
comp60040_c6_seq1	144.84	132.17	62.48	66.41	1.14353	5.93348	3.806775086943e-56	4.08328473633898e-55	AT5G03340.1	7e-108	| Symbols: | ATPase, AAA-type, CDC48 protein | chr5:810091-813133 REVERSE LENGTH=810	LOC_Os03g05730.1	2e-115	protein|cell division control protein 48 homolog E, putative, expressed
comp55924_c1_seq1	32.12	29.82	6.06	3.87	2.67854	4.06577	5.54059706544211e-56	5.92819661030752e-55	NA	NA	NA	LOC_Os01g04020.2	3e-31	protein|AP2 domain containing protein, expressed
comp62492_c0_seq1	26.63	32.43	1.19	0.34	5.28157	2.52499	5.68448932692254e-56	6.07835843758946e-55	NA	NA	NA	NA	NA	NA
comp55927_c1_seq3	13.58	11.68	1.01	1.27	3.50202	3.17442	6.13750899146056e-56	6.55867305200994e-55	AT2G25000.1	3e-50	| Symbols: WRKY60, ATWRKY60 | WRKY DNA-binding protein 60 | chr2:10629812-10631095 FORWARD LENGTH=271	LOC_Os06g44010.1	4e-122	protein|WRKY28, expressed
comp49010_c0_seq9	30.83	31.54	6.07	5.96	2.41294	3.89986	7.3940642016362e-56	7.89652866421621e-55	NA	NA	NA	LOC_Os06g43810.1	4e-11	protein|expressed protein
comp61330_c0_seq12	24.35	23.77	8.43	8.86	1.51579	4.93122	8.75722012095067e-56	9.34649100759408e-55	AT1G32960.1	1e-149	| Symbols: ATSBT3.3, SBT3.3 | Subtilase family protein | chr1:11945351-11948429 FORWARD LENGTH=777	LOC_Os02g17080.1	0	protein|OsSub16 - Putative Subtilisin homologue, expressed
comp56193_c0_seq1	17.19	17.86	5.42	4.34	1.88373	4.65799	1.00793903342632e-55	1.07509312843044e-54	AT2G28890.1	1e-180	| Symbols: PLL4 | poltergeist like 4 | chr2:12405799-12408062 REVERSE LENGTH=654	LOC_Os03g60650.1	0	protein|protein phosphatase 2C, putative, expressed
comp53777_c0_seq6	65.66	68.76	31.79	36.1	1.02572	6.49381	1.10611991752103e-55	1.17908115663567e-54	AT1G65930.1	0	| Symbols: cICDH | cytosolic NADP+-dependent isocitrate dehydrogenase | chr1:24539088-24541861 FORWARD LENGTH=410	LOC_Os01g46610.1	0	protein|dehydrogenase, putative, expressed
comp59088_c0_seq2	25.4	28.49	9.03	7.64	1.73271	4.95907	1.24727810088132e-55	1.32707291106193e-54	AT4G35920.2	9e-26	| Symbols: MCA1 | PLAC8 family protein | chr4:17012106-17014192 REVERSE LENGTH=421	LOC_Os11g44870.1	3e-88	protein|expressed protein
comp58165_c0_seq4	19.72	19.52	6.48	6.18	1.67161	4.68618	1.72141936064373e-55	1.82814095770782e-54	AT5G40780.1	0	| Symbols: LHT1 | lysine histidine transporter 1 | chr5:16323823-16327082 FORWARD LENGTH=446	LOC_Os08g03350.1	0	protein|amino acid transporter, putative, expressed
comp53968_c0_seq2	15.66	14.72	1.83	1.24	3.34374	3.16664	1.94605035738745e-55	2.062861548394e-54	NA	NA	NA	LOC_Os03g08970.1	1e-46	protein|expressed protein
comp60706_c0_seq1	29.35	31.5	15.35	14.95	1.04614	6.01863	2.88632501558564e-55	3.05390657918357e-54	AT2G20210.1	2e-114	| Symbols: | RNI-like superfamily protein | chr2:8721606-8725042 REVERSE LENGTH=604	LOC_Os12g12740.1	0	protein|leucine-rich repeat family protein, putative, expressed
comp50035_c0_seq1	15.95	15.9	0.17	0.61	5.34107	2.26239	5.31972930536868e-55	5.62165101794975e-54	NA	NA	NA	LOC_Os02g15280.1	9e-10	protein|VQ domain containing protein, putative, expressed
comp54102_c0_seq4	82.47	80.39	38.52	38.79	1.11486	5.62042	5.64056960845919e-55	5.95702573322478e-54	AT3G12490.1	2e-79	| Symbols: ATCYSB, ATCYS6, CYSB | cystatin B | chr3:3960523-3961777 REVERSE LENGTH=201	LOC_Os01g16430.1	2e-114	protein|cysteine proteinase inhibitor precursor protein, putative, expressed
comp52616_c0_seq1	20.23	20.47	1.88	2.16	3.3645	3.0243	8.00258383243287e-55	8.4359545261277e-54	NA	NA	NA	NA	NA	NA
comp50635_c0_seq15	13.67	13.41	1.78	1.4	3.12752	3.20195	8.48290633337366e-55	8.93678877556523e-54	AT3G55040.1	2e-70	| Symbols: GSTL2 | glutathione transferase lambda 2 | chr3:20398718-20400305 REVERSE LENGTH=292	LOC_Os03g17470.1	1e-96	protein|IN2-1 protein, putative, expressed
comp55873_c0_seq1	44.9	45.21	19.31	21.03	1.19955	5.51264	1.13269985343518e-54	1.19037720793526e-53	AT3G57260.1	8e-73	| Symbols: BGL2, PR2, BG2, PR-2 | beta-1,3-glucanase 2 | chr3:21188709-21189822 REVERSE LENGTH=339	LOC_Os05g41610.1	1e-137	protein|glycosyl hydrolases family 17, putative, expressed
comp54332_c0_seq5	17.86	19.63	3.21	3.62	2.49464	3.89272	1.37106135203051e-54	1.4391103529585e-53	NA	NA	NA	LOC_Os04g58890.1	6e-40	protein|expressed protein
comp53826_c5_seq14	33.81	32.09	12.35	10.58	1.56249	4.9911	1.38176587388726e-54	1.4494580171273e-53	AT2G31560.2	1e-27	| Symbols: | Protein of unknown function (DUF1685) | chr2:13436611-13437312 FORWARD LENGTH=202	LOC_Os12g12880.1	5e-34	protein|expressed protein
comp51935_c0_seq1	23.01	25.98	0.32	0.52	5.83325	2.21274	1.49601679596434e-54	1.56738640457916e-53	NA	NA	NA	NA	NA	NA
comp57814_c0_seq9	198.67	173.52	68.76	83.19	1.33258	7.15963	2.12219562831015e-54	2.21530841638957e-53	AT4G39780.1	3e-35	| Symbols: | Integrase-type DNA-binding superfamily protein | chr4:18458216-18459034 REVERSE LENGTH=272	LOC_Os09g20350.1	1e-66	protein|ethylene-responsive transcription factor, putative, expressed
comp56626_c0_seq1	20.97	21.71	6.71	6.23	1.76062	4.57285	2.40531322983964e-54	2.50931885670847e-53	AT1G15080.1	2e-121	| Symbols: ATPAP2, ATLPP2, LPP2 | lipid phosphate phosphatase 2 | chr1:5188080-5189476 FORWARD LENGTH=290	LOC_Os05g47660.1	1e-150	protein|lipid phosphatase protein, putative, expressed
comp59151_c1_seq3	6.06	6.07	0	0	9.90721	1.95009	2.46781124838444e-54	2.57295232409163e-53	NA	NA	NA	NA	NA	NA
comp59715_c0_seq3	39.16	41.32	20.65	20.19	1.01916	5.98098	2.67322998725491e-54	2.78204311553321e-53	AT1G55110.1	4e-22	| Symbols: AtIDD7, IDD7 | indeterminate(ID)-domain 7 | chr1:20560406-20562625 REVERSE LENGTH=455	LOC_Os07g39310.1	9e-99	protein|ZOS7-06 - C2H2 zinc finger protein, expressed
comp54015_c0_seq24	47.37	54.11	11.31	16.26	1.91974	5.80426	4.29496181233795e-54	4.46165529686775e-53	AT5G23950.1	2e-32	| Symbols: | Calcium-dependent lipid-binding (CaLB domain) family protein | chr5:8082789-8083448 FORWARD LENGTH=219	LOC_Os08g44850.1	4e-62	protein|C2 domain containing protein, putative, expressed
comp55816_c11_seq3	32.49	30.05	8.58	8.53	1.90861	4.41131	5.22416699681776e-54	5.42035013055652e-53	AT4G23150.1	7e-84	| Symbols: CRK7 | cysteine-rich RLK (RECEPTOR-like protein kinase) 7 | chr4:12125731-12128301 FORWARD LENGTH=659	LOC_Os07g35390.1	6e-117	protein|TKL_IRAK_DUF26-lc.17 - DUF26 kinases have homology to DUF26 containing loci, expressed
comp56684_c0_seq6	19.72	21.84	4.67	4.63	2.19804	4.16742	6.15876713869304e-54	6.38231585516103e-53	AT5G20150.1	8e-111	| Symbols: ATSPX1, SPX1 | SPX domain gene 1 | chr5:6802429-6803367 FORWARD LENGTH=256	LOC_Os06g40120.1	3e-163	protein|SPX domain containing protein, putative, expressed
comp52028_c1_seq2	102.39	101.18	42.87	50.68	1.16173	5.96345	7.71717777452337e-54	7.9779876449961e-53	AT1G26550.1	1e-69	| Symbols: | FKBP-like peptidyl-prolyl cis-trans isomerase family protein | chr1:9171800-9172716 FORWARD LENGTH=142	LOC_Os09g24540.1	5e-72	protein|peptidyl-prolyl cis-trans isomerase, putative, expressed
comp58145_c1_seq1	160.59	145.01	28.14	33.77	2.34159	4.07162	1.07518087880157e-53	1.10817379385505e-52	AT5G53950.1	7e-30	| Symbols: CUC2, ANAC098, ATCUC2 | NAC (No Apical Meristem) domain transcriptional regulator superfamily protein | chr5:21901966-21903795 REVERSE LENGTH=375	LOC_Os03g21030.1	1e-34	protein|no apical meristem protein, putative, expressed
comp60748_c2_seq2	20.28	22.52	7.54	8.01	1.50096	5.09929	1.17523552875014e-53	1.20984282496935e-52	AT4G23180.1	3e-107	| Symbols: CRK10, RLK4 | cysteine-rich RLK (RECEPTOR-like protein kinase) 10 | chr4:12138171-12140780 FORWARD LENGTH=669	LOC_Os07g35370.1	0	protein|TKL_IRAK_DUF26-lc.15 - DUF26 kinases have homology to DUF26 containing loci, expressed
comp56321_c0_seq2	38.71	42.12	16.93	15.72	1.34808	5.33563	1.34516997966613e-53	1.38311895268192e-52	AT2G37790.1	2e-161	| Symbols: | NAD(P)-linked oxidoreductase superfamily protein | chr2:15838838-15840752 FORWARD LENGTH=314	LOC_Os05g38230.2	0	protein|oxidoreductase, aldo/keto reductase family protein, putative, expressed
comp53385_c0_seq8	58.38	61.83	29.83	26.1	1.14426	5.96085	1.45078275649383e-53	1.49081635385359e-52	AT1G06040.1	2e-52	| Symbols: STO | B-box zinc finger family protein | chr1:1828662-1829659 REVERSE LENGTH=248	LOC_Os04g41560.2	4e-100	protein|B-box zinc finger family protein, putative, expressed
comp57303_c0_seq1	37.07	36.01	16.99	17.77	1.11167	5.61281	2.33903237053279e-53	2.39782313029484e-52	AT5G56860.1	1e-18	| Symbols: GNC, GATA21 | GATA type zinc finger transcription factor family protein | chr5:22989630-22991351 REVERSE LENGTH=398	LOC_Os06g37450.1	6e-72	protein|GATA zinc finger domain containing protein, expressed
comp60851_c1_seq3	47.86	42.39	15.96	17.78	1.4592	5.24793	2.50013379640246e-53	2.5614409050463e-52	AT5G04885.1	2e-143	| Symbols: | Glycosyl hydrolase family protein | chr5:1423369-1426628 FORWARD LENGTH=665	LOC_Os03g53860.4	0	protein|periplasmic beta-glucosidase precursor, putative, expressed
comp61553_c1_seq2	13.46	14.38	3.53	3.41	2.04427	4.26188	2.82476809472494e-53	2.8923058853938e-52	AT2G19860.1	0	| Symbols: ATHXK2, HXK2 | hexokinase 2 | chr2:8570818-8573762 FORWARD LENGTH=502	LOC_Os05g09500.1	0	protein|hexokinase, putative, expressed
comp60437_c1_seq3	52.01	55.28	18.5	22.36	1.43279	5.34153	3.81287990641063e-53	3.89240958264684e-52	NA	NA	NA	NA	NA	NA
comp57894_c2_seq1	37.94	37.54	18.53	19.16	1.04206	5.77607	4.33454008435778e-53	4.41705363742111e-52	AT3G48870.2	5e-49	| Symbols: HSP93-III | Clp ATPase | chr3:18122363-18125915 REVERSE LENGTH=921	LOC_Os01g37610.1	2e-147	protein|retrotransposon protein, putative, unclassified, expressed
comp55474_c1_seq2	68.6	72.65	34.81	33.58	1.08647	5.7669	5.78613031683652e-53	5.87879076675027e-52	NA	NA	NA	NA	NA	NA
comp59322_c2_seq1	47.88	49.86	6.33	10.2	2.60186	4.08496	6.45932609917583e-53	6.55499147386741e-52	AT5G09220.1	2e-09	| Symbols: AAP2 | amino acid permease 2 | chr5:2866867-2868863 FORWARD LENGTH=493	LOC_Os01g66010.1	5e-10	protein|amino acid transporter, putative, expressed
comp55838_c0_seq2	61.98	64.91	24.48	25.77	1.3761	5.10417	8.03564443657921e-53	8.14500527802378e-52	AT1G65840.1	2e-65	| Symbols: ATPAO4, PAO4 | polyamine oxidase 4 | chr1:24490173-24492728 FORWARD LENGTH=497	LOC_Os04g57560.1	2e-114	protein|amine oxidase, flavin-containing, domain containing protein, expressed
comp46572_c0_seq1	25.36	28	4.53	2.9	2.88175	3.56794	9.20173354106815e-53	9.3159394538119e-52	NA	NA	NA	LOC_Os04g39010.1	4e-07	protein|heavy metal associated domain containing protein, expressed
comp56859_c0_seq7	24.28	22.94	7.13	7.76	1.70482	4.64221	1.25060974236133e-52	1.26240099508837e-51	AT1G22440.1	5e-159	| Symbols: | Zinc-binding alcohol dehydrogenase family protein | chr1:7922560-7924759 FORWARD LENGTH=386	LOC_Os03g09020.1	4e-166	protein|dehydrogenase, putative, expressed
comp58214_c0_seq3	25.57	24.73	8.26	8.14	1.65623	4.64487	1.25801049964192e-52	1.26912366659989e-51	AT1G35420.1	1e-86	| Symbols: | alpha/beta-Hydrolases superfamily protein | chr1:13026320-13027463 FORWARD LENGTH=310	LOC_Os05g35470.1	9e-107	protein|dienelactone hydrolase family protein, expressed
comp60140_c3_seq1	15.49	13.69	2.11	2.67	2.64644	3.72902	1.61851299708512e-52	1.62993107819331e-51	AT4G16820.1	4e-119	| Symbols: PLA-I{beta]2 | alpha/beta-Hydrolases superfamily protein | chr4:9467563-9469116 FORWARD LENGTH=517	LOC_Os02g43700.1	0	protein|triacylglycerol lipase like protein, putative, expressed
comp47094_c0_seq1	106.34	103.32	53.5	46.89	1.10259	5.94293	1.8600818434064e-52	1.86990621933989e-51	AT5G13700.1	6e-59	| Symbols: ATPAO1, APAO, PAO1 | polyamine oxidase 1 | chr5:4420222-4422974 REVERSE LENGTH=472	LOC_Os03g09810.1	2e-92	protein|polyamine oxidase precursor, putative, expressed
comp48925_c0_seq3	120.78	111.1	58.03	55.15	1.07455	5.95868	1.87397363858103e-52	1.88276647676792e-51	NA	NA	NA	NA	NA	NA
comp56726_c0_seq1	27.47	27.56	12.15	11.71	1.24557	5.20401	2.01018543646164e-52	2.01843355958897e-51	AT5G01320.1	0	| Symbols: | Thiamine pyrophosphate dependent pyruvate decarboxylase family protein | chr5:129484-131625 REVERSE LENGTH=603	LOC_Os03g18220.1	0	protein|pyruvate decarboxylase isozyme 2, putative, expressed
comp55160_c1_seq4	49.27	45.8	10.95	9.95	2.2245	4.05005	2.16366069692638e-52	2.17126583118622e-51	NA	NA	NA	LOC_Os01g72900.1	5e-20	protein|abscisic stress-ripening, putative, expressed
comp51215_c0_seq1	25.47	23.66	5.11	5.37	2.26744	4.00701	2.95296901032292e-52	2.95814965770946e-51	AT1G72520.1	4e-108	| Symbols: LOX4 | PLAT/LH2 domain-containing lipoxygenase family protein | chr1:27308611-27312589 FORWARD LENGTH=926	LOC_Os03g08220.1	8e-101	protein|lipoxygenase protein, putative, expressed
comp55799_c0_seq9	20.65	23.8	5.6	6.32	1.93829	4.5832	3.40593184536551e-52	3.40593184536551e-51	AT5G62740.1	3e-164	| Symbols: HIR1, ATHIR1 | SPFH/Band 7/PHB domain-containing membrane-associated protein family | chr5:25201320-25202535 FORWARD LENGTH=286	LOC_Os05g51420.2	0	protein|hypersensitive-induced response protein, putative, expressed
comp56684_c0_seq1	26.66	25.06	6.71	4.5	2.24542	4.45038	4.20584668058389e-52	4.19849380177168e-51	AT2G26660.1	2e-94	| Symbols: ATSPX2, SPX2 | SPX domain gene 2 | chr2:11338932-11340703 FORWARD LENGTH=287	LOC_Os06g40120.1	2e-123	protein|SPX domain containing protein, putative, expressed
comp60836_c1_seq1	25.66	25.22	11.42	12.09	1.15375	5.50563	4.96325780393496e-52	4.94881293256146e-51	AT1G32640.1	1e-112	| Symbols: ATMYC2, RD22BP1, JAI1, JIN1, MYC2, ZBF1 | Basic helix-loop-helix (bHLH) DNA-binding family protein | chr1:11799042-11800913 REVERSE LENGTH=623	LOC_Os10g42430.1	0	protein|transcription factor MYC7E, putative, expressed
comp60936_c4_seq1	37.66	34.55	9.47	9.49	1.96808	4.31667	7.81047803687993e-52	7.76965672309833e-51	AT5G57480.1	2e-52	| Symbols: | P-loop containing nucleoside triphosphate hydrolases superfamily protein | chr5:23279406-23280968 REVERSE LENGTH=520	LOC_Os09g26260.1	2e-65	protein|AAA-type ATPase family protein, putative, expressed
comp56606_c0_seq9	13.24	19.37	0.74	0	5.47648	2.95798	9.30302848850234e-52	9.24903528775654e-51	AT4G21870.1	2e-17	| Symbols: | HSP20-like chaperones superfamily protein | chr4:11603756-11604285 REVERSE LENGTH=134	LOC_Os07g33350.2	3e-27	protein|hsp20/alpha crystallin family protein, putative, expressed
comp46412_c1_seq1	42.65	39.49	6.43	9.47	2.40756	4.17658	1.01123202471174e-51	1.00477984821996e-50	NA	NA	NA	NA	NA	NA
comp54295_c2_seq2	24.14	25.25	9.43	10.25	1.36767	5.12872	1.09932643833832e-51	1.09167895007162e-50	AT1G75540.1	2e-27	| Symbols: STH2 | salt tolerance homolog2 | chr1:28366059-28367398 FORWARD LENGTH=331	LOC_Os04g32580.1	2e-100	protein|expressed protein
comp54839_c0_seq1	39.89	37.82	15.89	17.96	1.23861	5.51097	1.11705750052226e-51	1.10864397357743e-50	AT1G19530.1	6e-13	| Symbols: | unknown protein; FUNCTIONS IN: molecular_function unknown; INVOLVED IN: N-terminal protein myristoylation, anaerobic respiration; LOCATED IN: cellular_component unknown; EXPRESSED IN: leaf apex, inflorescence meristem, hypocotyl, root, flower; EXPRESSED DURING: petal differentiation and expansion stage; Has 47 Blast hits to 47 proteins in 13 species: Archae - 0; Bacteria - 0; Metazoa…	LOC_Os03g61150.2	2e-47	protein|expressed protein
comp55641_c0_seq1	59.42	62.76	31.6	30.07	1.02651	5.91984	1.17269776705272e-51	1.16184573450626e-50	AT2G38640.1	1e-30	| Symbols: | Protein of unknown function (DUF567) | chr2:16157725-16158474 REVERSE LENGTH=196	LOC_Os05g24650.1	2e-82	protein|DUF567 domain containing protein, putative, expressed
comp60516_c0_seq1	60.7	55.14	9.86	8.28	2.71231	3.49276	1.40406396269838e-51	1.39026680237128e-50	NA	NA	NA	NA	NA	NA
comp61142_c0_seq7	21.33	18.1	4.21	4.49	2.21832	4.26217	1.68700413133955e-51	1.66753495498249e-50	AT3G16520.3	4e-102	| Symbols: UGT88A1 | UDP-glucosyl transferase 88A1 | chr3:5619355-5620833 REVERSE LENGTH=462	LOC_Os01g53350.1	0	protein|anthocyanidin 5,3-O-glucosyltransferase, putative, expressed
comp49474_c1_seq4	74	68.8	24.82	28.62	1.45762	5.1401	1.7869305183172e-51	1.76528949127876e-50	NA	NA	NA	NA	NA	NA
comp57345_c0_seq1	97.2	95.51	26.08	36.66	1.65914	7.09614	1.92061458572021e-51	1.89626097137678e-50	AT1G47128.1	0	| Symbols: RD21, RD21A | Granulin repeat cysteine protease family protein | chr1:17283139-17285609 REVERSE LENGTH=462	LOC_Os04g57440.1	0	protein|oryzain beta chain precursor, putative, expressed
comp56424_c2_seq1	11.05	11.3	0.92	1.57	3.20099	3.17476	2.71977596146526e-51	2.67757254137356e-50	AT5G46050.1	9e-168	| Symbols: ATPTR3, PTR3 | peptide transporter 3 | chr5:18675062-18679071 REVERSE LENGTH=582	LOC_Os10g33210.1	0	protein|peptide transporter PTR3-A, putative, expressed
comp51609_c0_seq1	43.61	40.05	13.24	14.95	1.60832	4.85279	3.27478466236963e-51	3.21842003823246e-50	AT3G19220.1	3e-42	| Symbols: CYO1, SCO2 | protein disulfide isomerases | chr3:6659207-6660488 FORWARD LENGTH=187	LOC_Os09g28480.1	3e-92	protein|expressed protein
comp59719_c1_seq4	15.29	13.63	2.46	2.78	2.50129	3.80832	3.38973207389703e-51	3.32757079804334e-50	AT2G37710.1	2e-160	| Symbols: RLK | receptor lectin kinase | chr2:15814934-15816961 REVERSE LENGTH=675	LOC_Os04g44900.1	0	protein|lectin-like receptor kinase, putative, expressed
comp52577_c0_seq1	5.18	6.09	0.52	0.47	3.53467	2.97453	4.14375113709195e-51	4.06543281663145e-50	AT3G14390.1	5e-18	| Symbols: | Pyridoxal-dependent decarboxylase family protein | chr3:4806771-4808954 FORWARD LENGTH=484	LOC_Os09g37120.1	3e-78	protein|pyridoxal-dependent decarboxylase protein, putative, expressed
comp59530_c3_seq1	6.06	7.26	0.29	0	5.50272	2.28504	4.30937282670063e-51	4.22308675751612e-50	AT3G22830.1	5e-61	| Symbols: AT-HSFA6B, HSFA6B | heat shock transcription factor A6B | chr3:8078981-8080895 FORWARD LENGTH=406	LOC_Os10g28340.2	4e-133	protein|heat stress transcription factor, putative, expressed
comp59297_c0_seq1	24.78	28.43	9.79	8.87	1.55246	5.14515	4.34796791154421e-51	4.25847286019167e-50	AT4G23180.1	3e-98	| Symbols: CRK10, RLK4 | cysteine-rich RLK (RECEPTOR-like protein kinase) 10 | chr4:12138171-12140780 FORWARD LENGTH=669	LOC_Os06g47530.1	0	protein|TKL_IRAK_DUF26-lh.6 - DUF26 kinases have homology to DUF26 containing loci, expressed
comp56824_c1_seq3	66.43	66.91	24.36	25.98	1.44501	4.92174	5.34238212377278e-51	5.21453024388762e-50	NA	NA	NA	LOC_Os05g32970.1	9e-30	protein|expressed protein
comp54102_c0_seq3	49.59	51.22	19.58	21.26	1.34362	5.11708	1.70797965380663e-50	1.65484680258527e-49	AT3G12490.1	3e-73	| Symbols: ATCYSB, ATCYS6, CYSB | cystatin B | chr3:3960523-3961777 REVERSE LENGTH=201	LOC_Os01g16430.1	3e-107	protein|cysteine proteinase inhibitor precursor protein, putative, expressed
comp53093_c0_seq1	37.46	41.08	15.13	14.71	1.43632	5.04446	2.19971101402542e-50	2.1300762956617e-49	AT5G23370.1	5e-54	| Symbols: | GRAM domain-containing protein / ABA-responsive protein-related | chr5:7863542-7864201 REVERSE LENGTH=219	LOC_Os02g42440.1	3e-111	protein|GEM, putative, expressed
comp49065_c1_seq1	71.65	58.99	2.85	2.03	4.75392	2.42076	2.20278327866058e-50	2.13184619002575e-49	NA	NA	NA	NA	NA	NA
comp58456_c1_seq1	23.61	23.63	6.83	6.51	1.86451	4.3151	2.50084016019873e-50	2.41893799797878e-49	AT4G03415.2	2e-122	| Symbols: | Protein phosphatase 2C family protein | chr4:1503789-1505510 REVERSE LENGTH=468	LOC_Os07g37890.1	4e-178	protein|protein phosphatase 2C, putative, expressed
comp48468_c2_seq2	26.54	22.37	2.79	2.77	3.17198	3.22456	2.60825161783808e-50	2.52140802559629e-49	AT3G44350.2	2e-19	| Symbols: anac061, NAC061 | NAC domain containing protein 61 | chr3:16022836-16024487 REVERSE LENGTH=241	LOC_Os01g64310.1	5e-33	protein|no apical meristem protein, putative, expressed
comp47630_c0_seq1	42.94	49.2	4.34	3.18	3.64697	2.80575	2.97068194548119e-50	2.86369058672441e-49	NA	NA	NA	NA	NA	NA
comp44565_c1_seq4	133.5	126.24	26.61	28.05	2.28703	3.88883	3.31899331618375e-50	3.19406491608021e-49	NA	NA	NA	LOC_Os05g35960.1	1e-12	protein|expressed protein
comp57894_c1_seq1	29.75	29.86	14.85	13.71	1.10162	5.59007	3.76041978263856e-50	3.61481430283942e-49	AT5G22340.1	7e-74	| Symbols: | unknown protein; FUNCTIONS IN: molecular_function unknown; INVOLVED IN: biological_process unknown; LOCATED IN: chloroplast; EXPRESSED IN: 22 plant structures; EXPRESSED DURING: 13 growth stages; Has 58 Blast hits to 58 proteins in 20 species: Archae - 0; Bacteria - 0; Metazoa - 0; Fungi - 0; Plants - 57; Viruses - 0; Other Eukaryotes - 1 (source: NCBI BLink). | chr5:7394509-7396554 …	LOC_Os03g20640.1	2e-156	protein|expressed protein
comp57602_c0_seq1	30.77	30.19	13.89	12.8	1.23123	5.24342	3.89161680057008e-50	3.73673743238596e-49	AT5G45110.1	3e-102	| Symbols: NPR3, ATNPR3 | NPR1-like protein 3 | chr5:18229319-18231334 FORWARD LENGTH=586	LOC_Os03g46440.3	0	protein|BTBA4 - Bric-a-Brac,Tramtrack, Broad Complex BTB domain with Ankyrin repeat region, expressed
comp52264_c0_seq1	29.73	30.19	8.75	8.54	1.83236	4.3435	3.9246850718797e-50	3.76637844713161e-49	AT2G46690.1	4e-22	| Symbols: | SAUR-like auxin-responsive protein family | chr2:19180904-19181269 FORWARD LENGTH=121	LOC_Os10g36703.1	1e-37	protein|CPuORF40 - conserved peptide uORF-containing transcript, expressed
comp54304_c0_seq1	60.32	63.44	28.28	24.62	1.26641	5.46356	4.72591528343894e-50	4.53275077297363e-49	AT1G27385.1	2e-53	| Symbols: | unknown protein; FUNCTIONS IN: molecular_function unknown; INVOLVED IN: biological_process unknown; LOCATED IN: chloroplast; EXPRESSED IN: 24 plant structures; EXPRESSED DURING: 13 growth stages; CONTAINS InterPro DOMAIN/s: Protein of unknown function DUF493 (InterPro:IPR007454); Has 76 Blast hits to 76 proteins in 23 species: Archae - 0; Bacteria - 6; Metazoa - 0; Fungi - 0; Plants …	LOC_Os02g30410.2	5e-67	protein|expressed protein
comp61846_c0_seq30	44.17	35.17	4.47	4.91	3.11571	3.41054	6.63487535723685e-50	6.35301368750516e-49	AT1G56145.1	2e-48	| Symbols: | Leucine-rich repeat transmembrane protein kinase | chr1:21008225-21013934 REVERSE LENGTH=1012	LOC_Os08g10300.1	1e-88	protein|SHR5-receptor-like kinase, putative, expressed
comp58005_c0_seq11	18.58	18.05	5.1	5.65	1.80766	4.38973	6.83767392498569e-50	6.54353934832429e-49	AT2G42005.1	1e-144	| Symbols: | Transmembrane amino acid transporter family protein | chr2:17531323-17532564 REVERSE LENGTH=413	LOC_Os04g47780.1	0	protein|transmembrane amino acid transporter protein, putative, expressed
comp59178_c1_seq1	13.73	12.46	2.1	2.33	2.6027	3.51746	9.17933918491353e-50	8.76488741569503e-49	AT1G67340.1	2e-92	| Symbols: | HCP-like superfamily protein with MYND-type zinc finger | chr1:25230323-25231622 FORWARD LENGTH=379	LOC_Os04g31610.1	8e-131	protein|OsFBO3 - F-box and other domain containing protein, expressed
comp50348_c0_seq1	19.14	18.42	0.73	1.21	4.29239	2.38637	9.54912612677113e-50	9.10782464095709e-49	NA	NA	NA	NA	NA	NA
comp53888_c2_seq1	41.71	33.62	1.96	2.34	4.15464	2.70361	9.65927661321577e-50	9.20775783997697e-49	AT5G64660.1	1e-15	| Symbols: ATCMPG2, CMPG2 | CYS, MET, PRO, and GLY protein 2 | chr5:25842119-25843381 REVERSE LENGTH=420	LOC_Os02g33680.1	7e-20	protein|U-box domain containing protein, expressed
comp60562_c0_seq2	11.48	12.49	3.26	2.36	2.13106	4.38111	1.12221949540371e-49	1.06916684962544e-48	AT1G26190.1	0	| Symbols: | Phosphoribulokinase / Uridine kinase family | chr1:9057285-9060433 REVERSE LENGTH=674	LOC_Os02g47860.2	0	protein|uridine kinase, putative, expressed
comp59368_c1_seq4	28.2	41.02	2.38	2.86	3.75896	3.45673	1.12702933117888e-49	1.07315244264003e-48	NA	NA	NA	LOC_Os01g32670.1	2e-18	protein|expressed protein
comp59390_c2_seq9	29.31	27.95	5.85	5.97	2.31545	3.84896	1.13503762782237e-49	1.08017747581096e-48	AT3G60970.1	3e-125	| Symbols: ATMRP15, MRP15, ABCC15 | multidrug resistance-associated protein 15 | chr3:22557535-22561575 FORWARD LENGTH=1053	LOC_Os04g49890.1	3e-164	protein|multidrug resistance-associated protein, putative, expressed
comp51594_c0_seq1	23.93	26.87	5.55	4.61	2.36039	3.9672	1.14469296987388e-49	1.08876127562129e-48	AT3G19950.1	1e-11	| Symbols: | RING/U-box superfamily protein | chr3:6942853-6943839 FORWARD LENGTH=328	LOC_Os11g37230.2	4e-34	protein|zinc finger, C3HC4 type domain containing protein, expressed
comp53223_c0_seq2	16.35	15.33	4.36	5.13	1.77745	4.54839	1.52984833511102e-49	1.45267749337316e-48	AT5G57580.1	2e-55	| Symbols: | Calmodulin-binding protein | chr5:23314994-23317683 REVERSE LENGTH=647	LOC_Os12g36910.1	0	protein|calmodulin binding protein, putative, expressed
comp56296_c0_seq6	11.16	11.28	0.35	0.35	5.01585	2.16716	2.02965214196064e-49	1.91982005476454e-48	AT4G05030.1	2e-09	| Symbols: | Copper transport protein family | chr4:2576790-2577974 REVERSE LENGTH=110	LOC_Os04g39010.1	3e-26	protein|heavy metal associated domain containing protein, expressed
comp60460_c2_seq4	36.88	33.76	11.59	15.21	1.43843	7.59151	2.28306897336468e-49	2.15833176124376e-48	AT3G14470.1	9e-69	| Symbols: | NB-ARC domain-containing disease resistance protein | chr3:4857940-4861104 FORWARD LENGTH=1054	LOC_Os06g49380.3	0	protein|NBS-LRR disease resistance protein, putative, expressed
comp57763_c1_seq1	60.04	60.69	7.94	6.31	3.11675	3.02557	2.38851040799214e-49	2.2567668664592e-48	NA	NA	NA	NA	NA	NA
comp56064_c3_seq3	25.66	23.92	4.17	5.9	2.33792	4.0889	3.54174477749312e-49	3.33902520850067e-48	AT2G23970.1	1e-67	| Symbols: | Class I glutamine amidotransferase-like superfamily protein | chr2:10199698-10201081 FORWARD LENGTH=251	LOC_Os03g48060.1	6e-144	protein|class I glutamine amidotransferase, putative, expressed
comp56970_c1_seq1	14.56	16.05	1.73	1.59	3.23969	2.96696	3.83525908426184e-49	3.61375072130943e-48	NA	NA	NA	NA	NA	NA
comp61505_c0_seq6	22.24	21.44	9.22	7.38	1.436	5.31447	4.55046243113018e-49	4.28058327541241e-48	AT1G21651.1	2e-124	| Symbols: | zinc ion binding | chr1:7601061-7604152 REVERSE LENGTH=811	LOC_Os05g34880.1	0	protein|zinc finger, C3HC4 type family protein, expressed
comp56841_c0_seq5	18.25	19.22	0.77	0.74	4.6391	2.24824	4.62235968790575e-49	4.34582993709251e-48	AT1G70820.1	6e-14	| Symbols: | phosphoglucomutase, putative / glucose phosphomutase, putative | chr1:26705594-26708034 FORWARD LENGTH=615	LOC_Os06g28194.1	3e-16	protein|expressed protein
comp60936_c3_seq4	40.12	33.84	9.21	11.09	1.90408	4.74006	6.78825456932405e-49	6.36817090758603e-48	AT5G40010.1	1e-88	| Symbols: AATP1 | AAA-ATPase 1 | chr5:16020218-16021762 REVERSE LENGTH=514	LOC_Os01g19260.1	3e-177	protein|ATPase, putative, expressed
comp51518_c0_seq1	29.91	32.37	7.85	7.66	2.04469	4.14728	8.82758301032382e-49	8.26771443230438e-48	AT1G59710.1	1e-41	| Symbols: | Protein of unknown function (DUF569) | chr1:21938623-21939673 FORWARD LENGTH=300	LOC_Os03g58740.1	4e-53	protein|expressed protein
comp56421_c0_seq3	9.33	8.49	1.8	1.75	2.36582	3.73871	1.01696402707959e-48	9.51425111079927e-48	AT2G24580.1	3e-79	| Symbols: | FAD-dependent oxidoreductase family protein | chr2:10444928-10446178 REVERSE LENGTH=416	LOC_Os09g32290.2	4e-124	protein|FAD dependent oxidoreductase domain containing protein, expressed
comp60844_c0_seq2	93.26	110.36	43.54	47.13	1.20758	6.25017	1.02639786142343e-48	9.59726821298217e-48	AT5G24800.1	9e-19	| Symbols: ATBZIP9, BZO2H2, BZIP9 | basic leucine zipper 9 | chr5:8515259-8516541 FORWARD LENGTH=277	LOC_Os12g40920.4	2e-34	protein|bZIP transcription factor domain containing protein, expressed
comp61142_c0_seq4	11.11	10.9	2.25	2.06	2.38802	3.59507	1.12017135347415e-48	1.04626691848485e-47	AT1G05680.1	5e-111	| Symbols: UGT74E2 | Uridine diphosphate glycosyltransferase 74E2 | chr1:1703196-1704639 REVERSE LENGTH=453	LOC_Os04g12970.1	0	protein|UDP-glucoronosyl/UDP-glucosyl transferase, putative, expressed
comp50745_c0_seq1	65.09	50.16	2.19	2.78	4.55264	2.56196	1.40952068525907e-48	1.31509201190021e-47	NA	NA	NA	NA	NA	NA
comp52468_c2_seq2	27.18	35.25	5.48	6.19	2.4586	4.26949	1.82873410075845e-48	1.70251169271697e-47	AT3G10020.1	7e-22	| Symbols: | unknown protein; FUNCTIONS IN: molecular_function unknown; INVOLVED IN: response to oxidative stress, anaerobic respiration; LOCATED IN: cellular_component unknown; EXPRESSED IN: 23 plant structures; EXPRESSED DURING: 13 growth stages; Has 47 Blast hits to 47 proteins in 12 species: Archae - 0; Bacteria - 0; Metazoa - 1; Fungi - 0; Plants - 46; Viruses - 0; Other Eukaryotes - 0 (sour…	LOC_Os12g05210.1	2e-52	protein|expressed protein
comp51167_c4_seq1	137.45	127.65	41.59	47.83	1.60728	4.77013	2.10916305597958e-48	1.96038866787467e-47	AT3G46460.1	4e-07	| Symbols: UBC13 | ubiquitin-conjugating enzyme 13 | chr3:17096120-17097315 REVERSE LENGTH=166	LOC_Os05g38550.2	1e-09	protein|ubiquitin-conjugating enzyme, putative, expressed
comp60076_c0_seq3	14.86	15.39	2.18	2.63	2.6901	3.31929	2.30129258603419e-48	2.1378059652259e-47	AT5G25910.1	2e-82	| Symbols: AtRLP52, RLP52 | receptor like protein 52 | chr5:9038860-9041377 FORWARD LENGTH=811	LOC_Os01g53920.2	9e-132	protein|receptor-like protein kinase 5 precursor, putative, expressed
comp56487_c1_seq3	19.21	20.2	5	5.48	1.95028	4.21311	2.3361732231969e-48	2.16785738425585e-47	AT5G41080.2	2e-94	| Symbols: | PLC-like phosphodiesterases superfamily protein | chr5:16441989-16443835 FORWARD LENGTH=358	LOC_Os08g42390.1	5e-140	protein|glycerophosphoryl diester phosphodiesterase family protein, putative, expressed
comp24532_c0_seq1	7.99	9.12	1.3	1.29	2.76447	3.37893	2.3410612166381e-48	2.17121703524692e-47	NA	NA	NA	NA	NA	NA
comp54689_c0_seq1	13.81	12.95	4.66	4.95	1.5168	4.79807	4.39366743037865e-48	4.05733278072163e-47	AT4G14570.1	0	| Symbols: | acylaminoacyl-peptidase-related | chr4:8362586-8366525 FORWARD LENGTH=764	LOC_Os10g28030.1	0	protein|OsPOP22 - Putative Prolyl Oligopeptidase homologue, expressed
comp61170_c0_seq1	52.31	47.48	21.23	24.34	1.17059	5.87191	4.66960993165669e-48	4.30750770755407e-47	AT1G25440.1	2e-67	| Symbols: | B-box type zinc finger protein with CCT domain | chr1:8933939-8935284 REVERSE LENGTH=417	LOC_Os06g15330.1	2e-151	protein|CCT/B-box zinc finger protein, putative, expressed
comp60516_c0_seq2	46.77	52.41	7.51	8.05	2.70971	3.37209	5.44514258749928e-48	5.01749825303188e-47	NA	NA	NA	NA	NA	NA
comp61594_c1_seq2	21.56	21.17	5.68	4.48	2.11207	4.13087	5.66665418855941e-48	5.21880571236681e-47	AT1G69010.1	8e-48	| Symbols: BIM2 | BES1-interacting Myc-like protein 2 | chr1:25941804-25943599 FORWARD LENGTH=311	LOC_Os08g38210.4	5e-148	protein|transcription factor BIM2, putative, expressed
comp54827_c0_seq1	8.33	8.86	0.09	0.05	6.78458	1.82141	6.61578572265286e-48	6.08638074269836e-47	AT5G16760.1	2e-20	| Symbols: | Inositol 1,3,4-trisphosphate 5/6-kinase family protein | chr5:5509890-5510849 FORWARD LENGTH=319	LOC_Os02g26720.1	3e-26	protein|Inositol 1, 3, 4-trisphosphate 5/6-kinase, putative, expressed
comp58165_c0_seq1	17.12	16.71	5.79	5.58	1.61324	4.57147	7.93159639377039e-48	7.28906900350251e-47	AT5G40780.2	0	| Symbols: | lysine histidine transporter 1 | chr5:16323823-16327082 FORWARD LENGTH=445	LOC_Os08g03350.1	0	protein|amino acid transporter, putative, expressed
comp52672_c0_seq13	16.83	17.23	2.32	1.3	3.26855	2.95311	9.22260293785251e-48	8.47094843567901e-47	AT2G41430.5	2e-16	| Symbols: ERD15 | dehydration-induced protein (ERD15) | chr2:17269736-17270314 FORWARD LENGTH=163	LOC_Os03g23010.3	2e-44	protein|expressed protein
comp54011_c0_seq5	9.11	8.66	1.16	0.96	3.10211	2.97061	9.92870097099982e-48	9.11461134154485e-47	NA	NA	NA	LOC_Os10g03970.1	1e-97	protein|retrotransposon protein, putative, unclassified, expressed
comp58398_c0_seq1	11.8	10.26	2.02	1.7	2.60549	3.55262	9.94799901757857e-48	9.12743562780508e-47	AT3G24503.1	0	| Symbols: ALDH2C4, ALDH1A, REF1 | aldehyde dehydrogenase 2C4 | chr3:8919732-8923029 REVERSE LENGTH=501	LOC_Os01g40870.1	0	protein|aldehyde dehydrogenase, putative, expressed
comp55633_c0_seq8	39.96	35.2	8.22	8.5	2.20646	4.01958	1.41556041846013e-47	1.29671390204395e-46	AT4G30440.1	6e-121	| Symbols: GAE1 | UDP-D-glucuronate 4-epimerase 1 | chr4:14881976-14883265 REVERSE LENGTH=429	LOC_Os02g54890.1	3e-132	protein|UDP-glucuronate 4-epimerase, putative, expressed
comp56031_c0_seq1	16.07	15.33	5.88	6.03	1.43892	4.84348	1.76725801459415e-47	1.61715436912381e-46	AT2G32970.2	0	| Symbols: | unknown protein; FUNCTIONS IN: molecular_function unknown; INVOLVED IN: biological_process unknown; LOCATED IN: cellular_component unknown; EXPRESSED IN: 24 plant structures; EXPRESSED DURING: 15 growth stages. | chr2:13991744-13995065 REVERSE LENGTH=690	LOC_Os02g53210.4	0	protein|expressed protein
comp54802_c1_seq5	41.27	38.99	20.49	20.13	1.02263	5.74275	1.83076542023255e-47	1.67437328609629e-46	AT1G10210.2	0	| Symbols: ATMPK1, MPK1 | mitogen-activated protein kinase 1 | chr1:3349579-3350776 FORWARD LENGTH=370	LOC_Os06g48590.2	0	protein|CGMC_MAPKCMGC_2_SLT2y_ERK.2 - CGMC includes CDA, MAPK, GSK3, and CLKC kinases, expressed
comp54196_c0_seq2	33.62	39.49	1.16	3.95	3.87422	4.34017	1.92907516860794e-47	1.76334352391964e-46	AT1G61720.1	1e-37	| Symbols: BAN | NAD(P)-binding Rossmann-fold superfamily protein | chr1:22791326-22792757 REVERSE LENGTH=340	LOC_Os04g53810.1	4e-62	protein|leucoanthocyanidin reductase, putative, expressed
comp43777_c1_seq1	67.92	63.18	12.3	13.07	2.40674	3.57596	2.08452014585085e-47	1.90340245727213e-46	AT2G47520.1	2e-13	| Symbols: HRE2 | Integrase-type DNA-binding superfamily protein | chr2:19502891-19503490 REVERSE LENGTH=171	LOC_Os01g21120.1	5e-27	protein|AP2 domain containing protein, expressed
comp55186_c0_seq4	10.83	10.22	1.45	1.07	3.09389	3.00583	2.68194232198418e-47	2.4463084119057e-46	AT4G33920.1	2e-133	| Symbols: | Protein phosphatase 2C family protein | chr4:16260876-16262703 FORWARD LENGTH=380	LOC_Os03g10950.1	0	protein|protein phosphatase 2C, putative, expressed
comp58463_c4_seq1	29.59	23.53	0.67	1.13	4.88734	2.31128	2.93159176881045e-47	2.67260069184263e-46	NA	NA	NA	NA	NA	NA
comp56700_c2_seq2	32.05	26.2	7.36	8.25	1.93849	4.66683	3.26045720229304e-47	2.96925209331631e-46	AT1G73500.1	1e-69	| Symbols: ATMKK9, MKK9 | MAP kinase kinase 9 | chr1:27639419-27640351 REVERSE LENGTH=310	LOC_Os03g12390.1	9e-147	protein|STE_MEK_ste7_MAP2K.6 - STE kinases include homologs to sterile 7, sterile 11 and sterile 20 from yeast, expressed
comp39711_c0_seq1	18.7	20.12	1.09	0.93	4.28305	2.30078	4.12291539010628e-47	3.74671303090295e-46	NA	NA	NA	NA	NA	NA
comp61191_c0_seq18	11.98	15.37	0.91	1.85	3.34652	3.56725	4.20355633486052e-47	3.81797030838604e-46	AT1G56130.1	6e-146	| Symbols: | Leucine-rich repeat transmembrane protein kinase | chr1:20994931-21000887 REVERSE LENGTH=1032	LOC_Os04g52600.1	0	protein|SHR5-receptor-like kinase, putative, expressed
comp54196_c0_seq3	11.28	11.15	0.88	0	4.68418	2.31054	4.45285938742026e-47	4.04012083191255e-46	AT1G61720.1	1e-39	| Symbols: BAN | NAD(P)-binding Rossmann-fold superfamily protein | chr1:22791326-22792757 REVERSE LENGTH=340	LOC_Os04g53810.1	3e-64	protein|leucoanthocyanidin reductase, putative, expressed
comp49556_c0_seq7	15.29	15.06	6.13	5.46	1.4278	4.90995	5.22046935267755e-47	4.73156825456965e-46	AT5G37640.1	7e-12	| Symbols: UBQ9 | ubiquitin 9 | chr5:14952782-14953750 REVERSE LENGTH=322	LOC_Os01g71630.2	6e-33	protein|expressed protein
comp58504_c0_seq2	17.26	16.86	3.31	3.93	2.27542	3.81635	6.63416466569649e-47	6.00969014930624e-46	AT5G25110.1	4e-98	| Symbols: CIPK25, SnRK3.25 | CBL-interacting protein kinase 25 | chr5:8657740-8659206 REVERSE LENGTH=488	LOC_Os09g25090.1	6e-153	protein|CAMK_KIN1/SNF1/Nim1_like.34 - CAMK includes calcium/calmodulin depedent protein kinases, expressed
comp57875_c1_seq2	15.6	15.96	5.75	5.42	1.5379	4.66559	8.73901647074867e-47	7.90387286926741e-46	AT5G34940.2	0	| Symbols: AtGUS3, GUS3 | glucuronidase 3 | chr5:13235912-13238718 REVERSE LENGTH=536	LOC_Os06g08090.2	0	protein|heparanase-like protein precursor, putative, expressed
comp57987_c0_seq1	29.03	25.05	6.57	7.68	1.96285	4.39274	1.23050249853904e-46	1.1105641622747e-45	AT1G71100.1	2e-73	| Symbols: RSW10 | Ribose 5-phosphate isomerase, type A protein | chr1:26814726-26815529 FORWARD LENGTH=267	LOC_Os04g24140.1	4e-127	protein|ribose-5-phosphate isomerase A, putative, expressed
comp51771_c0_seq2	27.34	26.9	7.22	8.98	1.78262	4.46765	1.26551274735187e-46	1.14156047193984e-45	AT3G20430.1	3e-46	| Symbols: | CONTAINS InterPro DOMAIN/s: Phosphorylated adapter RNA export protein, RNA-binding domain (InterPro:IPR019385); Has 110 Blast hits to 110 proteins in 51 species: Archae - 0; Bacteria - 3; Metazoa - 56; Fungi - 0; Plants - 36; Viruses - 0; Other Eukaryotes - 15 (source: NCBI BLink). | chr3:7121480-7123074 FORWARD LENGTH=265	LOC_Os01g37842.1	2e-96	protein|expressed protein
comp54710_c0_seq3	58.29	55.92	29.43	29.1	1.00413	5.71267	1.43355892083559e-46	1.29042902332704e-45	AT1G20220.1	1e-58	| Symbols: | Alba DNA/RNA-binding protein | chr1:7005090-7007285 REVERSE LENGTH=315	LOC_Os04g34940.1	2e-88	protein|protein of unknown function domain containing protein, expressed
comp53962_c4_seq1	44.15	44.52	21.51	19.91	1.13837	5.41436	1.47047366682525e-46	1.32296291558385e-45	AT4G36010.2	2e-99	| Symbols: | Pathogenesis-related thaumatin superfamily protein | chr4:17039472-17040976 REVERSE LENGTH=301	LOC_Os10g05660.1	2e-118	protein|thaumatin, putative, expressed
comp57767_c1_seq3	36.16	35.6	4.43	3.71	3.17393	2.82364	1.63149503354904e-46	1.46706088843544e-45	NA	NA	NA	NA	NA	NA
comp61032_c0_seq1	17.29	17.35	8.17	7.76	1.16126	5.22416	2.0771117423889e-46	1.86580619544425e-45	AT5G51270.1	2e-154	| Symbols: | U-box domain-containing protein kinase family protein | chr5:20835137-20838262 REVERSE LENGTH=819	LOC_Os06g04880.1	0	protein|serine threonine kinase, putative, expressed
comp50731_c0_seq1	44.85	51.32	13.21	10.95	2.03285	4.30086	2.50194459456931e-46	2.24389062329698e-45	NA	NA	NA	LOC_Os05g05040.1	1e-09	protein|expressed protein
comp53461_c0_seq4	12.09	14.28	1.71	2.44	2.70453	3.64165	3.09114350358362e-46	2.76941883976922e-45	AT1G78600.1	1e-43	| Symbols: LZF1, STH3, DBB3 | light-regulated zinc finger protein 1 | chr1:29567370-29568662 FORWARD LENGTH=299	LOC_Os01g10580.1	7e-97	protein|B-box zinc finger family protein, putative, expressed
comp56937_c1_seq1	34.05	32.84	14.59	13.67	1.28284	5.09034	3.98772198484425e-46	3.5652232568049e-45	AT5G51970.2	8e-55	| Symbols: | GroES-like zinc-binding alcohol dehydrogenase family protein | chr5:21111820-21113284 FORWARD LENGTH=364	LOC_Os08g43190.2	3e-66	protein|dehydrogenase, putative, expressed
comp46843_c0_seq2	14.09	15.36	0.57	0	5.66435	1.94244	4.20040211224197e-46	3.75341096414737e-45	NA	NA	NA	LOC_Os03g12990.1	4e-07	protein|phytosulfokines precursor, putative, expressed
comp61142_c0_seq8	15.85	14.14	4.14	4.01	1.91931	4.29135	4.32641039028421e-46	3.8639942641068e-45	AT1G05675.1	2e-113	| Symbols: | UDP-Glycosyltransferase superfamily protein | chr1:1701213-1702715 REVERSE LENGTH=453	LOC_Os04g12970.1	0	protein|UDP-glucoronosyl/UDP-glucosyl transferase, putative, expressed
comp53154_c0_seq8	14.2	13.87	3.33	3.1	2.16548	3.78315	4.70026356217387e-46	4.19133341072558e-45	AT4G35770.1	4e-39	| Symbols: SEN1, ATSEN1, DIN1 | Rhodanese/Cell cycle control phosphatase superfamily protein | chr4:16945073-16945983 FORWARD LENGTH=182	LOC_Os06g50930.2	5e-57	protein|rhodanese-like domain containing protein, putative, expressed
comp57741_c5_seq11	32.94	28.55	13.32	14.12	1.2034	5.73428	5.5466471634384e-46	4.93579563167271e-45	AT1G62300.1	5e-93	| Symbols: WRKY6, ATWRKY6 | WRKY family transcription factor | chr1:23016887-23019155 REVERSE LENGTH=553	LOC_Os01g14440.1	1e-140	protein|WRKY1, expressed
comp61409_c1_seq1	26.69	25.41	11.97	12.65	1.12129	5.46352	6.20871027717889e-46	5.51889824254787e-45	AT4G23160.1	2e-107	| Symbols: CRK8 | cysteine-rich RLK (RECEPTOR-like protein kinase) 8 | chr4:12129485-12134086 FORWARD LENGTH=1262	LOC_Os06g05680.1	0	protein|retrotransposon protein, putative, unclassified, expressed
comp61142_c0_seq2	20.31	21.55	7.23	5.58	1.74796	4.70587	8.52431539835397e-46	7.55413982275238e-45	AT1G05680.1	3e-110	| Symbols: UGT74E2 | Uridine diphosphate glycosyltransferase 74E2 | chr1:1703196-1704639 REVERSE LENGTH=453	LOC_Os04g12970.1	0	protein|UDP-glucoronosyl/UDP-glucosyl transferase, putative, expressed
comp50073_c0_seq1	11.91	10.74	1.32	1.01	3.31374	2.79452	1.0942589123989e-45	9.67715806370324e-45	NA	NA	NA	LOC_Os09g37080.1	1e-35	protein|expressed protein
comp51883_c0_seq2	90.33	108.37	34.56	42.07	1.41476	6.04589	1.39001446380218e-45	1.22800143192013e-44	AT3G51030.1	3e-41	| Symbols: ATTRX1, ATTRX H1, TRX1 | thioredoxin H-type 1 | chr3:18951123-18951955 REVERSE LENGTH=114	LOC_Os07g08840.1	2e-35	protein|thioredoxin, putative, expressed
comp60446_c0_seq2	15.23	14.01	6.52	6.72	1.18276	5.38396	2.23478244585431e-45	1.96821713611744e-44	AT1G29940.1	0	| Symbols: NRPA2 | nuclear RNA polymerase A2 | chr1:10479322-10486670 REVERSE LENGTH=1178	LOC_Os10g35290.1	0	protein|DNA-directed RNA polymerase I subunit RPA2, putative, expressed
comp54469_c0_seq1	49.55	49.48	24.97	25.09	1.02409	5.52792	2.77740925854425e-45	2.44109905586778e-44	AT5G54680.1	2e-49	| Symbols: ILR3, bHLH105 | basic helix-loop-helix (bHLH) DNA-binding superfamily protein | chr5:22217270-22218993 FORWARD LENGTH=234	LOC_Os05g38140.1	9e-116	protein|basic helix-loop-helix DND-binding domain containing protein, expressed
comp58600_c0_seq8	10.68	10.08	1.7	1.01	2.96996	3.1823	3.39589605636176e-45	2.98316407412702e-44	NA	NA	NA	LOC_Os05g50070.1	7e-103	protein|retrotransposon protein, putative, unclassified, expressed
comp54098_c0_seq2	36.17	32.55	14.97	15.37	1.2192	5.39007	4.97397108718687e-45	4.35826724928446e-44	AT1G20330.1	0	| Symbols: SMT2, CVP1, FRL1 | sterol methyltransferase 2 | chr1:7038968-7040053 REVERSE LENGTH=361	LOC_Os03g04340.1	0	protein|C-methyltransferase, putative, expressed
comp60814_c0_seq7	18.8	18.14	8.3	8.47	1.1785	5.15849	5.58238607520556e-45	4.88637064222132e-44	AT1G17840.1	0	| Symbols: WBC11, ABCG11, DSO, COF1, ATWBC11 | white-brown complex homolog protein 11 | chr1:6142870-6145894 FORWARD LENGTH=703	LOC_Os09g29660.1	0	protein|white-brown complex homolog protein 11, putative, expressed
comp57884_c1_seq2	43.33	41.09	19.36	20.77	1.11277	5.47989	5.9112199604285e-45	5.1689228137897e-44	AT1G01540.2	6e-173	| Symbols: | Protein kinase superfamily protein | chr1:195980-198383 FORWARD LENGTH=472	LOC_Os04g35080.1	0	protein|protein kinase domain containing protein, expressed
comp58975_c0_seq3	28.65	28.21	13.86	13.86	1.07599	5.44373	5.99224672792783e-45	5.23710134945937e-44	AT3G53540.1	9e-14	| Symbols: | unknown protein; LOCATED IN: plasma membrane; EXPRESSED IN: 24 plant structures; EXPRESSED DURING: 14 growth stages; CONTAINS InterPro DOMAIN/s: Protein of unknown function DUF3741 (InterPro:IPR022212); BEST Arabidopsis thaliana protein match is: Protein of unknown function (DUF3741) (TAIR:AT4G28760.2); Has 1710 Blast hits to 868 proteins in 206 species: Archae - 2; Bacteria - 409; M…	LOC_Os03g60520.1	1e-117	protein|expressed protein
comp56817_c0_seq3	66.58	73.74	36.11	31.57	1.0923	6.10482	7.14668826994598e-45	6.23651401243885e-44	AT2G35410.1	3e-55	| Symbols: | RNA-binding (RRM/RBD/RNP motifs) family protein | chr2:14898341-14899590 FORWARD LENGTH=308	LOC_Os04g50110.1	3e-73	protein|RNA recognition motif containing protein, putative, expressed
comp62235_c0_seq1	170.6	150.01	81.35	82.27	1.01021	6.2241	7.47691189510627e-45	6.5213595093264e-44	NA	NA	NA	LOC_Os06g38210.1	2e-24	protein|expressed protein
comp51719_c2_seq34	10.02	10.75	1.55	0.81	3.17327	3.04868	1.35559198255302e-44	1.1805435008202e-43	AT3G24520.1	7e-45	| Symbols: AT-HSFC1, HSFC1 | heat shock transcription factor C1 | chr3:8941455-8942531 FORWARD LENGTH=330	LOC_Os02g13800.1	1e-72	protein|HSF-type DNA-binding domain containing protein, expressed
comp58087_c2_seq12	27.18	26.95	6.02	6.76	2.12023	3.7936	3.05623223419098e-44	2.64945638520706e-43	AT2G16060.1	1e-57	| Symbols: GLB1, AHB1, ARATH GLB1, NSHB1, ATGLB1, HB1 | hemoglobin 1 | chr2:6982782-6983522 REVERSE LENGTH=160	LOC_Os05g44140.1	3e-67	protein|non-symbiotic hemoglobin 2, putative, expressed
comp60007_c2_seq12	6.29	8.97	0.79	0.69	3.4009	3.37598	3.76237778059337e-44	3.25667162109977e-43	AT3G55990.1	5e-158	| Symbols: ESK1, TBL29 | Plant protein of unknown function (DUF828) | chr3:20780410-20782931 FORWARD LENGTH=487	LOC_Os01g61460.1	0	protein|leaf senescence related protein, putative, expressed
comp59852_c0_seq1	74.13	66.15	28.18	28.19	1.3549	5.08008	4.72788670815434e-44	4.08827356439595e-43	AT2G21520.1	4e-66	| Symbols: | Sec14p-like phosphatidylinositol transfer family protein | chr2:9215956-9218953 FORWARD LENGTH=633	LOC_Os02g04020.1	3e-76	protein|expressed protein
comp56859_c0_seq3	17.27	16.2	4.67	3.5	2.07356	4.17655	5.41542731847643e-44	4.67807715408478e-43	AT1G22440.1	1e-152	| Symbols: | Zinc-binding alcohol dehydrogenase family protein | chr1:7922560-7924759 FORWARD LENGTH=386	LOC_Os03g09020.1	1e-160	protein|dehydrogenase, putative, expressed
comp57215_c1_seq2	61.21	57.01	29.33	28.5	1.07112	5.52413	5.53368776055829e-44	4.7778261763288e-43	AT4G26830.1	3e-74	| Symbols: | O-Glycosyl hydrolases family 17 protein | chr4:13494726-13496487 REVERSE LENGTH=455	LOC_Os07g35350.3	4e-98	protein|glucan endo-1,3-beta-glucosidase precursor, putative, expressed
comp51370_c0_seq2	27.21	26.19	12.53	11.64	1.18308	5.1786	5.7835580154273e-44	4.99105031759545e-43	AT1G53910.2	4e-40	| Symbols: RAP2.12 | related to AP2 12 | chr1:20135242-20136581 FORWARD LENGTH=358	LOC_Os06g09390.2	1e-138	protein|AP2 domain containing protein, expressed
comp59103_c0_seq3	13.22	13.62	3.1	2.58	2.27721	3.64481	5.82925041055937e-44	5.02794861696284e-43	NA	NA	NA	LOC_Os11g44380.1	2e-20	protein|expressed protein
comp53784_c0_seq1	9.38	10.45	0.56	0.43	4.35314	2.19671	6.48342477483575e-44	5.58657275618392e-43	AT4G04330.1	1e-54	| Symbols: | Chaperonin-like RbcX protein | chr4:2116700-2118563 REVERSE LENGTH=174	LOC_Os08g32930.1	4e-77	protein|expressed protein
comp59636_c0_seq2	24.55	22.4	10.46	9	1.31063	5.22334	7.19061868797493e-44	6.18971347361862e-43	AT3G21070.2	0	| Symbols: NADK1 | NAD kinase 1 | chr3:7380434-7383874 REVERSE LENGTH=524	LOC_Os01g72690.1	0	protein|NAD kinase, putative, expressed
comp58291_c0_seq1	25.18	28.03	5.1	5.77	2.32907	3.61035	7.50275851697968e-44	6.45192035119789e-43	AT1G77380.1	1e-73	| Symbols: AAP3, ATAAP3 | amino acid permease 3 | chr1:29075201-29077252 REVERSE LENGTH=476	LOC_Os12g08090.1	5e-94	protein|amino acid transporter, putative, expressed
comp55467_c1_seq3	38.92	38.96	19.6	19.83	1.02206	5.49115	9.75507143596673e-44	8.37196261012575e-43	AT1G15200.1	2e-51	| Symbols: | protein-protein interaction regulator family protein | chr1:5228477-5231017 REVERSE LENGTH=423	LOC_Os03g49520.1	4e-83	protein|pinin/SDK/memA protein, putative, expressed
comp56721_c0_seq2	37.46	36.69	9.2	6.43	2.28558	3.91617	1.49555703455011e-43	1.28286890344734e-42	AT3G04940.1	3e-40	| Symbols: ATCYSD1, CYSD1 | cysteine synthase D1 | chr3:1365681-1367508 FORWARD LENGTH=324	LOC_Os06g36850.1	1e-48	protein|cysteine synthase, putative, expressed
comp52910_c0_seq1	104.73	90.04	39.62	45.07	1.24113	5.78834	1.6479823706054e-43	1.41220300192448e-42	AT2G32300.1	2e-29	| Symbols: UCC1 | uclacyanin 1 | chr2:13722510-13723464 FORWARD LENGTH=261	LOC_Os09g39940.1	4e-50	protein|plastocyanin-like domain containing protein, putative, expressed
comp61096_c0_seq1	14	13.38	7.14	6.54	1.04052	5.63231	1.69356413960977e-43	1.45053768557576e-42	AT3G57660.1	0	| Symbols: NRPA1 | nuclear RNA polymerase A1 | chr3:21353746-21362814 FORWARD LENGTH=1670	LOC_Os04g41490.1	2e-54	protein|DNA-directed RNA polymerase III subunit RPC1, putative, expressed
comp56898_c3_seq1	38.05	36.55	16.93	17.16	1.16919	5.15163	1.9395389631894e-43	1.65789932332507e-42	AT5G05340.1	1e-113	| Symbols: | Peroxidase superfamily protein | chr5:1579142-1580819 REVERSE LENGTH=324	LOC_Os06g35520.1	5e-127	protein|peroxidase precursor, putative, expressed
comp56212_c3_seq3	12.4	14.92	0.53	0.71	4.47635	2.184	3.18870598456454e-43	2.71214168399159e-42	AT2G42140.1	1e-13	| Symbols: | VQ motif-containing protein | chr2:17568964-17569482 REVERSE LENGTH=172	LOC_Os04g57030.1	3e-33	protein|VQ domain containing protein, putative, expressed
comp50895_c0_seq1	11.28	10.29	0.81	1.82	3.07107	3.41094	4.38188937469845e-43	3.71776943975158e-42	AT2G41040.1	1e-115	| Symbols: | S-adenosyl-L-methionine-dependent methyltransferases superfamily protein | chr2:17121499-17123064 FORWARD LENGTH=352	LOC_Os06g43800.1	3e-175	protein|methyltransferase domain containing protein, putative, expressed
comp61362_c0_seq3	14.77	13.94	5.77	6.34	1.28528	5.05878	4.58378735622634e-43	3.8871424461464e-42	AT1G30330.2	0	| Symbols: ARF6 | auxin response factor 6 | chr1:10686125-10690036 REVERSE LENGTH=935	LOC_Os12g41950.1	0	protein|auxin response factor, putative, expressed
comp52305_c0_seq1	17.58	16.85	3.95	3.56	2.23585	3.61983	4.85033496409046e-43	4.10911166839118e-42	NA	NA	NA	LOC_Os01g51670.1	5e-37	protein|expressed protein
comp54158_c0_seq3	11.3	10.3	1.72	0.9	3.07581	3.15975	4.87176179758772e-43	4.12522390472949e-42	AT4G35840.1	2e-68	| Symbols: | RING/U-box superfamily protein | chr4:16981083-16982266 FORWARD LENGTH=236	LOC_Os06g50370.1	7e-131	protein|zinc finger, C3HC4 type, domain containing protein, expressed
comp51835_c0_seq1	22.54	25.33	3.98	5.15	2.42641	3.54519	7.11810166930513e-43	6.01247936859945e-42	NA	NA	NA	NA	NA	NA
comp61557_c1_seq5	36.52	40.39	19.21	20.15	1.00677	5.91165	8.42883680006733e-43	7.11260957562332e-42	NA	NA	NA	NA	NA	NA
comp55515_c0_seq2	11.15	12.83	1.46	1.76	2.93451	3.06105	8.93307450201478e-43	7.53439518559887e-42	AT1G07160.1	2e-29	| Symbols: | Protein phosphatase 2C family protein | chr1:2198155-2199678 REVERSE LENGTH=380	LOC_Os12g09640.1	4e-71	protein|protein phosphatase 2C, putative, expressed
comp52600_c0_seq16	22.31	23.31	5.87	4.76	2.14127	3.88184	1.09619287191835e-42	9.24103538187076e-42	NA	NA	NA	NA	NA	NA
comp60885_c1_seq1	15.09	14.54	7.12	7.27	1.08237	5.38181	1.22854693215e-42	1.03466120686969e-41	AT5G40480.1	0	| Symbols: EMB3012 | embryo defective 3012 | chr5:16213361-16223982 FORWARD LENGTH=1923	NA	NA	NA
comp52439_c0_seq1	42.85	47.06	17.19	15.81	1.48594	4.76938	1.68004695205767e-42	1.41143718924708e-41	AT1G65480.1	3e-66	| Symbols: FT | PEBP (phosphatidylethanolamine-binding protein) family protein | chr1:24331510-24333689 FORWARD LENGTH=175	LOC_Os06g35940.1	2e-105	protein|osFTL12 FT-Like12 homologous to Flowering Locus T gene; contains Pfam profile PF01161: Phosphatidylethanolamine-binding protein, expressed
comp60244_c0_seq5	79.53	90.45	35.33	37.32	1.2665	5.3049	1.80634406996785e-42	1.51605457709697e-41	NA	NA	NA	NA	NA	NA
comp56898_c0_seq6	38.79	39.9	18.7	19.76	1.07252	5.4115	2.28436510180388e-42	1.91444100752938e-41	AT5G05340.1	2e-109	| Symbols: | Peroxidase superfamily protein | chr5:1579142-1580819 REVERSE LENGTH=324	LOC_Os07g48030.1	2e-130	protein|peroxidase precursor, putative, expressed
comp53968_c0_seq3	11.44	9.58	0.81	1	3.56461	2.58742	2.31725484372384e-42	1.941055035354e-41	NA	NA	NA	LOC_Os03g08970.1	5e-51	protein|expressed protein
comp55368_c0_seq1	17.02	18.72	5.24	3.99	1.99401	4.25897	2.7800824524145e-42	2.32533263720022e-41	AT1G14560.1	1e-125	| Symbols: | Mitochondrial substrate carrier family protein | chr1:4981300-4983082 FORWARD LENGTH=331	LOC_Os01g38990.1	0	protein|mitochondrial carrier protein, putative, expressed
comp55435_c2_seq1	68.33	66.45	32.59	35	1.03539	5.49057	2.98748152723216e-42	2.49758704546056e-41	AT5G54580.1	4e-38	| Symbols: | RNA-binding (RRM/RBD/RNP motifs) family protein | chr5:22171332-22172656 FORWARD LENGTH=156	LOC_Os08g04440.1	2e-65	protein|RNA recognition motif containing protein, putative, expressed
comp56590_c0_seq1	38.08	37.26	9.88	11.92	1.82829	4.23359	3.41924365834756e-42	2.85715335938994e-41	AT3G11820.1	3e-56	| Symbols: SYP121, AT-SYR1, ATSYP121, SYR1, ATSYR1, PEN1 | syntaxin of plants 121 | chr3:3729540-3730868 REVERSE LENGTH=346	LOC_Os03g57310.1	7e-70	protein|syntaxin, putative, expressed
comp59882_c0_seq1	18.72	19.03	9.6	9.57	1.01748	5.45553	5.01969962399227e-42	4.18226919061224e-41	AT2G27040.2	0	| Symbols: AGO4 | Argonaute family protein | chr2:11536795-11541503 REVERSE LENGTH=924	LOC_Os01g16870.3	0	protein|argonaute, putative, expressed
comp55333_c1_seq1	30.52	30.2	12.91	15.43	1.13892	5.55556	5.59115906621452e-42	4.65386563674707e-41	AT5G16930.1	0	| Symbols: | AAA-type ATPase family protein | chr5:5568578-5571565 FORWARD LENGTH=644	LOC_Os02g46990.1	0	protein|AAA-type ATPase family protein, putative, expressed
comp62024_c0_seq1	12.31	13.99	1.82	2.24	2.73323	3.17779	5.99908687905863e-42	4.99098388724013e-41	NA	NA	NA	NA	NA	NA
comp61603_c0_seq6	24.1	24.09	7.17	6.96	1.8095	4.14568	6.49919637748557e-42	5.39395513305852e-41	AT1G15460.1	5e-116	| Symbols: ATBOR4, BOR4 | HCO3- transporter family | chr1:5310196-5313376 REVERSE LENGTH=683	LOC_Os01g08020.1	2e-162	protein|boron transporter protein, putative, expressed
comp23443_c0_seq1	5.7	5.06	0.03	0	7.89383	1.53711	6.83598092711307e-42	5.67071928723714e-41	AT5G23240.1	1e-35	| Symbols: | DNAJ heat shock N-terminal domain-containing protein | chr5:7826857-7828534 REVERSE LENGTH=465	LOC_Os06g28050.4	4e-61	protein|expressed protein
comp60355_c0_seq2	41.66	37.31	15.31	15.28	1.40774	4.89499	6.97917482808084e-42	5.78670207187923e-41	AT4G23140.1	3e-37	| Symbols: CRK6 | cysteine-rich RLK (RECEPTOR-like protein kinase) 6 | chr4:12121397-12124037 FORWARD LENGTH=674	LOC_Os04g54020.1	1e-57	protein|receptor-like kinase, putative, expressed
comp56968_c0_seq6	20.92	20.06	6.77	8.65	1.44955	5.08573	8.56908519920121e-42	7.09465584641454e-41	AT2G39950.2	1e-84	| Symbols: | unknown protein; FUNCTIONS IN: molecular_function unknown; INVOLVED IN: biological_process unknown; LOCATED IN: cellular_component unknown; EXPRESSED IN: 24 plant structures; EXPRESSED DURING: 15 growth stages; Has 941 Blast hits to 229 proteins in 79 species: Archae - 0; Bacteria - 8; Metazoa - 89; Fungi - 54; Plants - 41; Viruses - 0; Other Eukaryotes - 749 (source: NCBI BLink). | …	LOC_Os07g01060.1	0	protein|expressed protein
comp58265_c1_seq1	12.27	10.59	2.64	1.98	2.34407	3.86901	8.57370271375339e-42	7.0950496370336e-41	AT2G38290.1	0	| Symbols: ATAMT2, AMT2;1, AMT2 | ammonium transporter 2 | chr2:16039672-16042291 REVERSE LENGTH=475	LOC_Os05g39240.1	0	protein|ammonium transporter protein, putative, expressed
comp48925_c0_seq1	67.78	64.64	29	29.46	1.21932	5.04971	1.30881330902149e-41	1.07944015327579e-40	NA	NA	NA	NA	NA	NA
comp57767_c1_seq4	10.27	11.61	0.88	0.6	3.9013	2.27785	1.36332647068075e-41	1.12331805881487e-40	NA	NA	NA	NA	NA	NA
comp57598_c1_seq1	11.77	12.72	3.09	2.83	2.08898	3.77952	1.55246805358978e-41	1.27731881642617e-40	AT5G51670.1	6e-36	| Symbols: | Protein of unknown function (DUF668) | chr5:20993560-20995096 FORWARD LENGTH=474	LOC_Os01g62670.1	0	protein|avr9/Cf-9 rapidly elicited protein, putative, expressed
comp56912_c0_seq9	9.3	10.26	2.25	1.49	2.42713	3.72497	2.20295992582667e-41	1.80817937371398e-40	NA	NA	NA	LOC_Os08g42440.1	9e-52	protein|CCT/B-box zinc finger protein, putative, expressed
comp46417_c0_seq2	25.41	24.59	6.94	5.2	2.08046	4.01428	2.3291330527429e-41	1.91082611079913e-40	AT5G62840.1	2e-113	| Symbols: | Phosphoglycerate mutase family protein | chr5:25228296-25229672 REVERSE LENGTH=297	LOC_Os01g47190.1	1e-140	protein|phosphoglycerate mutase, putative, expressed
comp54295_c0_seq7	15.74	12.16	1.27	1.39	3.4208	2.87651	2.35216682554562e-41	1.92879931649576e-40	NA	NA	NA	LOC_Os02g43170.1	3e-17	protein|B-box zinc finger family protein, putative, expressed
comp44565_c1_seq2	32.63	31.31	3.91	2.87	3.26822	2.57592	2.37589012148303e-41	1.94732046799064e-40	NA	NA	NA	NA	NA	NA
comp59825_c0_seq3	21.72	22.29	10.31	9.85	1.16621	5.14678	2.81340112306678e-41	2.30260684367577e-40	AT5G02320.2	1e-108	| Symbols: MYB3R-5 | myb domain protein 3r-5 | chr5:483445-486347 REVERSE LENGTH=548	LOC_Os01g62410.1	0	protein|MYB family transcription factor, putative, expressed
comp61332_c3_seq1	35.56	31.87	5.45	4.54	2.79127	3.06869	3.09232671462817e-41	2.52968274219583e-40	AT1G01420.1	2e-16	| Symbols: UGT72B3 | UDP-glucosyl transferase 72B3 | chr1:154566-156011 REVERSE LENGTH=481	LOC_Os11g38650.1	1e-33	protein|UDP-glucoronosyl/UDP-glucosyl transferase, putative, expressed
comp51670_c0_seq6	8.63	7.26	0.45	0.92	3.56959	2.62652	3.47556902021246e-41	2.84183758072742e-40	NA	NA	NA	LOC_Os10g28120.1	2e-145	protein|glycosyl hydrolase, putative, expressed
comp56780_c6_seq1	5.46	5.33	0.66	0.69	3.03501	2.6957	4.02949692641982e-41	3.29005158958873e-40	AT3G19553.1	2e-165	| Symbols: | Amino acid permease family protein | chr3:6790988-6792507 REVERSE LENGTH=479	LOC_Os12g39080.1	0	protein|amino acid permease family protein, putative, expressed
comp47129_c0_seq1	69.5	76.61	32.21	34.1	1.18006	5.3004	5.51126844869751e-41	4.48494197274054e-40	AT4G33640.1	3e-41	| Symbols: | unknown protein; Has 30201 Blast hits to 17322 proteins in 780 species: Archae - 12; Bacteria - 1396; Metazoa - 17338; Fungi - 3422; Plants - 5037; Viruses - 0; Other Eukaryotes - 2996 (source: NCBI BLink). | chr4:16159727-16160211 REVERSE LENGTH=95	LOC_Os03g48390.1	2e-48	protein|expressed protein
comp58291_c0_seq6	30.64	34.28	4.8	3.41	3.01891	2.85996	5.68073868363544e-41	4.61627389234701e-40	AT1G77380.1	2e-66	| Symbols: AAP3, ATAAP3 | amino acid permease 3 | chr1:29075201-29077252 REVERSE LENGTH=476	LOC_Os12g08130.1	6e-83	protein|amino acid transporter, putative, expressed
comp55237_c0_seq2	10.81	10.79	1.95	1.56	2.65859	3.07484	7.72367499128171e-41	6.2704527298889e-40	AT3G18930.2	2e-16	| Symbols: | RING/U-box superfamily protein | chr3:6524110-6525345 REVERSE LENGTH=411	LOC_Os05g29676.1	5e-33	protein|RING-H2 finger protein, putative, expressed
comp57299_c2_seq9	23.3	20.2	7.97	8.62	1.43009	4.96858	7.75890264094415e-41	6.2960683201977e-40	AT5G63160.1	7e-69	| Symbols: BT1 | BTB and TAZ domain protein 1 | chr5:25333485-25335399 REVERSE LENGTH=365	LOC_Os01g68020.1	8e-111	protein|BTBZ2 - Bric-a-Brac, Tramtrack, and Broad Complex BTB domain with TAZ zinc finger and Calmodulin-binding domains, expressed
comp51341_c0_seq1	6.36	6.28	0.65	0.76	3.19622	2.56163	8.15597922132173e-41	6.61514791956635e-40	AT2G36800.1	2e-78	| Symbols: DOGT1, UGT73C5 | don-glucosyltransferase 1 | chr2:15423493-15424980 REVERSE LENGTH=495	LOC_Os04g44250.1	0	protein|cytokinin-O-glucosyltransferase 3, putative, expressed
comp51215_c3_seq1	21.64	20.64	5.69	5.76	1.92246	3.98517	8.28462367818158e-41	6.71630873673689e-40	AT1G17420.1	0	| Symbols: LOX3 | lipoxygenase 3 | chr1:5977512-5981384 FORWARD LENGTH=919	LOC_Os04g37430.1	0	protein|lipoxygenase protein, putative, expressed
comp61482_c3_seq9	11.36	11.97	2.32	1.62	2.60314	3.23278	1.17106111624544e-40	9.47580393069645e-40	AT3G15730.1	9e-131	| Symbols: PLDALPHA1, PLD | phospholipase D alpha 1 | chr3:5330835-5333474 FORWARD LENGTH=810	LOC_Os01g07760.2	7e-168	protein|phospholipase D, putative, expressed
comp60748_c2_seq4	21.78	19.69	7.46	9.13	1.36135	5.17748	1.19323643059091e-40	9.65067991313611e-40	AT4G05200.1	8e-136	| Symbols: CRK25 | cysteine-rich RLK (RECEPTOR-like protein kinase) 25 | chr4:2679793-2682309 REVERSE LENGTH=675	LOC_Os07g35370.1	0	protein|TKL_IRAK_DUF26-lc.15 - DUF26 kinases have homology to DUF26 containing loci, expressed
comp57332_c0_seq4	60.54	54.09	28.75	28.76	1.03473	5.74948	1.25046229736635e-40	1.01087395723858e-39	AT4G37180.1	9e-17	| Symbols: | Homeodomain-like superfamily protein | chr4:17504648-17506107 FORWARD LENGTH=356	LOC_Os07g02800.4	3e-61	protein|MYB family transcription factor, putative, expressed
comp61337_c2_seq3	35.9	37.87	11.49	13.02	1.62923	4.39141	2.30985007285119e-40	1.86376503758553e-39	AT4G30350.1	1e-11	| Symbols: | Double Clp-N motif-containing P-loop nucleoside triphosphate hydrolases superfamily protein | chr4:14848031-14850973 FORWARD LENGTH=924	NA	NA	NA
comp55633_c0_seq9	18.82	19.95	4.49	3.01	2.40717	3.54165	2.51945424733375e-40	2.03097652973304e-39	AT4G30440.1	3e-109	| Symbols: GAE1 | UDP-D-glucuronate 4-epimerase 1 | chr4:14881976-14883265 REVERSE LENGTH=429	LOC_Os02g54890.1	4e-129	protein|UDP-glucuronate 4-epimerase, putative, expressed
comp57103_c1_seq4	13.35	17.22	1.09	1.34	3.68227	2.58489	2.63009508301963e-40	2.11817248576052e-39	AT1G28370.1	6e-19	| Symbols: ERF11, ATERF11 | ERF domain protein 11 | chr1:9956351-9956851 REVERSE LENGTH=166	LOC_Os04g52090.1	9e-17	protein|AP2 domain containing protein, expressed
comp50490_c0_seq2	20.51	22.91	2.64	2.96	2.98855	2.78822	3.66035503838152e-40	2.94651700223099e-39	NA	NA	NA	NA	NA	NA
comp57473_c0_seq2	29.57	29.83	15.56	14.92	1.00254	5.44977	4.1357510499109e-40	3.32763811578082e-39	AT4G21540.1	8e-152	| Symbols: SPHK1 | sphingosine kinase 1 | chr4:11459609-11462356 FORWARD LENGTH=485	LOC_Os07g37580.1	0	protein|diacylglycerol kinase, putative, expressed
comp57501_c0_seq4	40.5	41.5	15.3	14.68	1.49143	4.50126	5.27894703310941e-40	4.24148042575817e-39	AT1G28480.1	3e-26	| Symbols: GRX480, roxy19 | Thioredoxin superfamily protein | chr1:10013634-10014047 REVERSE LENGTH=137	LOC_Os05g48930.1	2e-35	protein|OsGrx_S2 - glutaredoxin subgroup III, expressed
comp59322_c2_seq2	25.16	24.67	4.63	4.09	2.55156	3.13906	5.96990442007853e-40	4.78990457685926e-39	AT5G09220.1	3e-12	| Symbols: AAP2 | amino acid permease 2 | chr5:2866867-2868863 FORWARD LENGTH=493	LOC_Os12g08130.1	4e-12	protein|amino acid transporter, putative, expressed
comp56721_c3_seq4	36.71	44.22	8.56	6.91	2.42571	3.59301	6.39734659331872e-40	5.13045632694521e-39	AT3G59760.1	4e-38	| Symbols: OASC, ATCS-C | O-acetylserine (thiol) lyase isoform C | chr3:22072119-22075345 REVERSE LENGTH=433	LOC_Os06g36840.1	1e-72	protein|cysteine synthase, putative, expressed
comp57633_c4_seq10	17.49	18.34	2.39	0.69	3.57898	3.83262	7.04484989377398e-40	5.64444708514257e-39	AT1G78440.1	3e-113	| Symbols: ATGA2OX1, GA2OX1 | Arabidopsis thaliana gibberellin 2-oxidase 1 | chr1:29511772-29512990 REVERSE LENGTH=329	LOC_Os01g55240.1	1e-176	protein|gibberellin 2-beta-dioxygenase, putative, expressed
comp54248_c0_seq1	51.84	50.78	17.47	13.1	1.78678	4.39599	1.01593689359496e-39	8.12844417901991e-39	NA	NA	NA	NA	NA	NA
comp56343_c0_seq2	14.85	15.3	5.91	5.73	1.41355	4.63651	1.09751611477603e-39	8.76477904247712e-39	AT4G23650.1	0	| Symbols: CDPK6, CPK3 | calcium-dependent protein kinase 6 | chr4:12324967-12327415 REVERSE LENGTH=529	LOC_Os05g50810.1	0	protein|CAMK_CAMK_like.5 - CAMK includes calcium/calmodulin depedent protein kinases, expressed
comp60839_c1_seq2	13.41	12.45	3.28	3.93	1.8808	4.12215	1.57490651583668e-39	1.25246743808181e-38	AT1G27770.1	0	| Symbols: ACA1, PEA1 | autoinhibited Ca2+-ATPase 1 | chr1:9671912-9676010 REVERSE LENGTH=1020	LOC_Os03g42020.1	0	protein|calcium-transporting ATPase, plasma membrane-type, putative, expressed
comp61481_c2_seq3	35.54	39.7	17.12	18	1.13934	5.41965	1.76399467880949e-39	1.40219159387501e-38	AT4G32010.1	7e-83	| Symbols: HSL1, HSI2-L1, VAL2 | HSI2-like 1 | chr4:15481231-15484897 FORWARD LENGTH=780	LOC_Os07g37610.1	0	protein|B3 DNA binding domain containing protein, putative, expressed
comp59390_c0_seq1	24.8	25.01	5.87	6.73	2.02092	3.83834	2.06200174508489e-39	1.63755632328716e-38	AT3G60970.1	4e-143	| Symbols: ATMRP15, MRP15, ABCC15 | multidrug resistance-associated protein 15 | chr3:22557535-22561575 FORWARD LENGTH=1053	LOC_Os04g49890.1	1e-179	protein|multidrug resistance-associated protein, putative, expressed
comp61498_c0_seq4	59.4	58.56	15.42	10.79	2.20857	3.73851	2.98919280177196e-39	2.36730803025213e-38	NA	NA	NA	NA	NA	NA
comp55494_c1_seq1	32.49	29.4	11.87	12.09	1.4081	4.75338	3.37276188577377e-39	2.6698433966407e-38	AT5G40650.1	2e-105	| Symbols: SDH2-2 | succinate dehydrogenase 2-2 | chr5:16281462-16283296 FORWARD LENGTH=280	LOC_Os08g02640.1	0	protein|succinate dehydrogenase iron-sulfur subunit 2,mitochondrial precursor, putative, expressed
comp56662_c0_seq2	22.74	25.5	9.12	8.78	1.47042	4.70373	3.39460666251986e-39	2.68589432466352e-38	AT5G18170.1	0	| Symbols: GDH1 | glutamate dehydrogenase 1 | chr5:6006172-6008248 FORWARD LENGTH=411	LOC_Os03g58040.2	0	protein|glutamate dehydrogenase protein, putative, expressed
comp58722_c0_seq2	19.42	22.1	5.28	4.3	2.15476	3.77345	3.83216067151018e-39	3.02929913719287e-38	NA	NA	NA	NA	NA	NA
comp61834_c0_seq1	87.59	67.77	8.43	11.08	3.0278	3.13081	4.37771181922306e-39	3.45258763643144e-38	NA	NA	NA	NA	NA	NA
comp56622_c0_seq15	9.32	9.33	0.86	1.43	3.05193	2.67102	6.58308693970217e-39	5.17048506543321e-38	NA	NA	NA	NA	NA	NA
comp58523_c1_seq4	40.1	36.51	18.78	17.26	1.12748	5.40356	7.09661689032749e-39	5.56616517084752e-38	AT5G03380.1	4e-11	| Symbols: | Heavy metal transport/detoxification superfamily protein | chr5:832400-834301 REVERSE LENGTH=392	LOC_Os10g30450.1	3e-26	protein|heavy-metal-associated domain-containing protein, putative, expressed
comp59927_c0_seq6	19.36	19.2	9.06	9.83	1.06954	5.30048	8.92378222410035e-39	6.9896840191513e-38	AT5G53550.2	0	| Symbols: YSL3 | YELLOW STRIPE like 3 | chr5:21756081-21758776 FORWARD LENGTH=675	LOC_Os04g45900.1	0	protein|transposon protein, putative, unclassified, expressed
comp60929_c1_seq5	21.62	20.2	10.46	9.83	1.08331	5.36702	9.5576632484107e-39	7.47934086090796e-38	AT3G18520.1	4e-162	| Symbols: HDA15, ATHDA15 | histone deacetylase 15 | chr3:6361605-6365367 FORWARD LENGTH=552	LOC_Os07g06980.1	0	protein|histone deacetylase, putative, expressed
comp59573_c0_seq10	9.65	11.96	0.8	1.25	3.42474	2.62171	1.26173794628322e-38	9.86921051133861e-38	NA	NA	NA	NA	NA	NA
comp58112_c3_seq1	53.89	55.57	27.07	27.53	1.04359	5.22908	1.31681264801561e-38	1.02906024911074e-37	AT5G53460.3	5e-157	| Symbols: GLT1 | NADH-dependent glutamate synthase 1 | chr5:21700518-21709629 FORWARD LENGTH=2208	LOC_Os01g48960.1	0	protein|glutamate synthase, chloroplast precursor, putative, expressed
comp54846_c3_seq14	52.5	45.82	15.27	12.58	1.85891	4.28196	1.66807118203149e-38	1.30296668254443e-37	NA	NA	NA	LOC_Os12g36210.1	7e-16	protein|inhibitor I family protein, putative, expressed
comp54774_c1_seq1	19.15	20.86	6.32	5.08	1.85073	4.1923	1.74943533193841e-38	1.36589914476322e-37	AT5G04870.1	0	| Symbols: CPK1, ATCPK1 | calcium dependent protein kinase 1 | chr5:1417015-1419877 REVERSE LENGTH=610	LOC_Os03g57450.1	0	protein|CAMK_CAMK_like.2 - CAMK includes calcium/calmodulin depedent protein kinases, expressed
comp50652_c0_seq2	37.99	33.24	8.11	6.13	2.3608	3.51461	1.75218076309032e-38	1.36741942923632e-37	NA	NA	NA	NA	NA	NA
comp48039_c1_seq2	27.04	28.02	13.25	13.87	1.06156	5.21386	1.85281628032091e-38	1.44529794544159e-37	NA	NA	NA	LOC_Os01g72650.1	1e-98	protein|RNA recognition motif containing protein, putative, expressed
comp51460_c0_seq1	103.25	109.06	35.44	29.93	1.739	4.25321	2.09387119324827e-38	1.63110566349899e-37	NA	NA	NA	NA	NA	NA
comp37427_c0_seq1	44.72	48.25	3.74	0.8	4.36648	1.96713	4.58280075037559e-38	3.56185920389899e-37	NA	NA	NA	NA	NA	NA
comp57752_c0_seq1	48.69	48.23	20.98	19.25	1.30853	4.79716	4.65549986412186e-38	3.61672166314773e-37	NA	NA	NA	LOC_Os03g58230.1	9e-18	protein|plant-specific domain TIGR01615 family protein, expressed
comp59450_c1_seq8	15.01	15.5	4.26	2.7	2.17221	4.16057	5.3215527162121e-38	4.13041223510255e-37	AT1G13540.1	9e-82	| Symbols: | Protein of unknown function (DUF1262) | chr1:4635474-4636708 REVERSE LENGTH=381	LOC_Os08g31880.1	2e-126	protein|expressed protein
comp55406_c0_seq3	104.25	102.13	22.33	21.58	2.27056	3.27861	6.16000453403572e-38	4.77470034696977e-37	AT3G05500.1	5e-11	| Symbols: | Rubber elongation factor protein (REF) | chr3:1593540-1594802 FORWARD LENGTH=246	LOC_Os05g05940.1	5e-23	protein|stress-related protein, putative, expressed
comp57318_c2_seq3	28.93	25.91	12.92	12.2	1.16541	5.2075	7.87255994879246e-38	6.09660722978367e-37	AT5G15730.2	4e-140	| Symbols: CRLK2, AtCRLK2 | Protein kinase superfamily protein | chr5:5131284-5133046 FORWARD LENGTH=436	LOC_Os06g17285.2	0	protein|protein kinase, putative, expressed
comp51599_c0_seq1	8.28	7.01	1.9	2.02	1.99877	4.01169	8.44192056598144e-38	6.53457294601275e-37	AT3G07040.1	2e-57	| Symbols: RPM1, RPS3 | NB-ARC domain-containing disease resistance protein | chr3:2226244-2229024 REVERSE LENGTH=926	LOC_Os12g09240.1	0	protein|NBS-LRR disease resistance protein, putative, expressed
comp51825_c0_seq2	8.96	8.71	1.04	1.58	2.7846	2.85199	9.89922361655111e-38	7.65569754182937e-37	AT2G35460.1	3e-25	| Symbols: | Late embryogenesis abundant (LEA) hydroxyproline-rich glycoprotein family | chr2:14905788-14906504 FORWARD LENGTH=238	LOC_Os04g58850.1	1e-79	protein|harpin-induced protein 1 domain containing protein, expressed
comp53637_c0_seq1	11.22	12.2	2.09	2.76	2.3087	3.415	1.20433722360187e-37	9.2971143038756e-37	AT5G48930.1	2e-38	| Symbols: HCT | hydroxycinnamoyl-CoA shikimate/quinate hydroxycinnamoyl transferase | chr5:19836654-19838092 REVERSE LENGTH=433	LOC_Os10g23820.2	9e-174	protein|transferase family protein, putative, expressed
comp51115_c0_seq1	45.18	52.17	10.58	8.78	2.36845	3.39975	1.30267005860722e-37	1.00381188051919e-36	NA	NA	NA	NA	NA	NA
comp58239_c0_seq4	11.03	11.67	5.66	5.37	1.08101	5.18702	1.35876928497712e-37	1.04562973277889e-36	AT5G40010.1	2e-144	| Symbols: AATP1 | AAA-ATPase 1 | chr5:16020218-16021762 REVERSE LENGTH=514	LOC_Os12g24320.1	0	protein|ATPase 3, putative, expressed
comp52207_c0_seq1	29.76	30.88	4.71	5.81	2.56325	2.9933	1.87759597368366e-37	1.441650337481e-36	AT1G16840.2	3e-06	| Symbols: | unknown protein; BEST Arabidopsis thaliana protein match is: unknown protein (TAIR:AT1G78890.1); Has 71 Blast hits to 71 proteins in 12 species: Archae - 0; Bacteria - 0; Metazoa - 0; Fungi - 0; Plants - 71; Viruses - 0; Other Eukaryotes - 0 (source: NCBI BLink). | chr1:5763499-5763984 REVERSE LENGTH=161	LOC_Os06g45060.1	4e-20	protein|expressed protein
comp58165_c0_seq2	15.55	16.22	4.37	5.47	1.7293	4.29452	1.95670801667593e-37	1.50104829044598e-36	AT5G40780.1	0	| Symbols: LHT1 | lysine histidine transporter 1 | chr5:16323823-16327082 FORWARD LENGTH=446	LOC_Os08g03350.1	0	protein|amino acid transporter, putative, expressed
comp60393_c4_seq4	35.69	39.96	8.56	12.43	1.88916	4.55163	2.09822704335786e-37	1.60889119304924e-36	AT5G22920.1	3e-103	| Symbols: | CHY-type/CTCHY-type/RING-type Zinc finger protein | chr5:7665143-7667031 FORWARD LENGTH=291	LOC_Os10g31850.1	2e-133	protein|RING finger and CHY zinc finger domain-containing protein 1, putative, expressed
comp53154_c0_seq2	17.72	19.84	4.79	5.94	1.84728	4.19726	2.19421814079654e-37	1.67948868417537e-36	AT4G35770.1	3e-39	| Symbols: SEN1, ATSEN1, DIN1 | Rhodanese/Cell cycle control phosphatase superfamily protein | chr4:16945073-16945983 FORWARD LENGTH=182	LOC_Os06g50930.1	3e-57	protein|rhodanese-like domain containing protein, putative, expressed
comp59026_c1_seq3	13.94	14.85	7.58	7.2	1.0017	5.46988	2.2029099010375e-37	1.6853884146839e-36	AT1G15520.1	0	| Symbols: PDR12, ATPDR12, ABCG40, ATABCG40 | pleiotropic drug resistance 12 | chr1:5331993-5338175 REVERSE LENGTH=1423	LOC_Os01g42380.1	0	protein|pleiotropic drug resistance protein, putative, expressed
comp52422_c0_seq1	103.85	93.03	44.33	48.88	1.11844	5.46479	2.43507739973889e-37	1.85803455935533e-36	AT4G27950.1	2e-11	| Symbols: CRF4 | cytokinin response factor 4 | chr4:13909732-13910739 REVERSE LENGTH=335	LOC_Os03g60120.1	4e-10	protein|AP2 domain containing protein, expressed
comp52039_c0_seq1	17.16	19.07	4.37	4.65	2.04456	3.695	2.55113513964864e-37	1.94572328326719e-36	NA	NA	NA	LOC_Os07g43800.1	9e-17	protein|EF hand family protein, putative, expressed
comp58426_c0_seq6	32.53	27.68	14.88	14.15	1.09219	5.8551	3.07406236023306e-37	2.34351082469036e-36	AT5G49910.1	0	| Symbols: CPHSC70-2EAT SHOCK PROTEIN 70-2, HSC70-7, cpHsc70-2 | chloroplast heat shock protein 70-2 | chr5:20303470-20306295 FORWARD LENGTH=718	LOC_Os12g14070.1	0	protein|DnaK family protein, putative, expressed
comp56421_c0_seq1	16.32	17.13	4.96	6.07	1.63992	4.36139	3.86078947368726e-37	2.94065467693476e-36	AT2G24580.1	8e-138	| Symbols: | FAD-dependent oxidoreductase family protein | chr2:10444928-10446178 REVERSE LENGTH=416	LOC_Os09g32290.2	0	protein|FAD dependent oxidoreductase domain containing protein, expressed
comp58251_c1_seq1	20.91	19.63	5.91	6.3	1.771	4.05619	4.02363609635688e-37	3.06196740695661e-36	NA	NA	NA	NA	NA	NA
comp50566_c0_seq3	12.11	13.18	2.86	3.54	2.02043	3.77424	4.81778601602183e-37	3.66468359033988e-36	AT2G17220.1	3e-155	| Symbols: | Protein kinase superfamily protein | chr2:7487866-7489768 REVERSE LENGTH=414	LOC_Os06g51170.1	0	protein|serine/threonine-protein kinase Cx32, chloroplast precursor, putative, expressed
comp50869_c0_seq1	11.84	11.36	0.9	1.4	3.35811	2.32252	7.13595247661638e-37	5.41838944700526e-36	NA	NA	NA	LOC_Os06g04889.1	3e-22	protein|expressed protein
comp57908_c0_seq2	6.88	7.7	1.4	1.39	2.42308	3.1859	7.28170678929883e-37	5.52661219763797e-36	AT5G43360.1	0	| Symbols: PHT3, ATPT4, PHT1;3 | phosphate transporter 1;3 | chr5:17409524-17411214 FORWARD LENGTH=521	LOC_Os10g30770.1	0	protein|inorganic phosphate transporter, putative, expressed
comp58321_c4_seq1	33.54	30.25	5.34	5.88	2.54239	3.05104	8.34732337180657e-37	6.32417732680436e-36	NA	NA	NA	NA	NA	NA
comp61768_c0_seq9	20.33	19.26	6.15	6.34	1.70314	4.13565	9.188485589626e-37	6.95531410297364e-36	NA	NA	NA	NA	NA	NA
comp44565_c0_seq1	55.31	59.5	9.47	9.04	2.66917	2.81836	9.73520173104325e-37	7.36264925619298e-36	NA	NA	NA	LOC_Os05g35960.1	3e-09	protein|expressed protein
comp49084_c2_seq1	88.96	80.3	31.45	32.69	1.43926	4.62529	1.2181046284555e-36	9.18808114726672e-36	AT4G34210.1	8e-36	| Symbols: ASK11, SK11 | SKP1-like 11 | chr4:16379003-16379461 FORWARD LENGTH=152	LOC_Os09g36830.1	3e-34	protein|Skp1 family, dimerisation domain containing protein, expressed
comp50755_c2_seq1	15.27	12.93	1.07	1.52	3.47126	2.35422	1.3808428598152e-36	1.04018637592939e-35	NA	NA	NA	LOC_Os01g61080.1	4e-08	protein|WRKY24, expressed
comp51815_c0_seq3	44.46	43.42	19.89	18.53	1.23355	4.86409	1.67886950616943e-36	1.26357797191047e-35	NA	NA	NA	LOC_Os08g40510.1	3e-11	protein|KID-containing protein, putative, expressed
comp60925_c1_seq2	23.44	22.19	10.63	10.9	1.12288	5.0947	1.7995085931791e-36	1.35378050949311e-35	AT3G01610.1	0	| Symbols: CDC48C, emb1354 | cell division cycle 48C | chr3:231787-235057 FORWARD LENGTH=820	LOC_Os06g01980.1	0	protein|AAA family ATPase, putative, expressed
comp52512_c0_seq2	27.03	27.72	8.92	8.47	1.69379	4.11577	1.88764200370858e-36	1.4194603829468e-35	AT3G16510.1	6e-28	| Symbols: | Calcium-dependent lipid-binding (CaLB domain) family protein | chr3:5617112-5618194 REVERSE LENGTH=360	LOC_Os01g70790.1	5e-79	protein|SRC2 protein, putative, expressed
comp52898_c2_seq1	27.06	26.43	10.33	9.61	1.46275	4.43217	2.06126513993477e-36	1.54798210640432e-35	AT5G14310.1	3e-161	| Symbols: AtCXE16, CXE16 | carboxyesterase 16 | chr5:4615592-4617422 FORWARD LENGTH=446	LOC_Os01g67600.1	0	protein|CXE carboxylesterase, putative, expressed
comp60067_c0_seq1	12.64	13.46	4.41	5.26	1.47171	4.62658	2.07024712982164e-36	1.55404615836304e-35	AT2G19130.1	0	| Symbols: | S-locus lectin protein kinase family protein | chr2:8293789-8296275 FORWARD LENGTH=828	LOC_Os04g01310.1	0	protein|serine/threonine-protein kinase receptor precursor, putative, expressed
comp61873_c5_seq1	11.16	11.74	1.91	1.93	2.61155	2.84142	2.33686651784641e-36	1.75264988838481e-35	NA	NA	NA	NA	NA	NA
comp59948_c1_seq6	28.33	35.48	4.46	6.98	2.51703	3.80242	2.84672179574641e-36	2.13130875704266e-35	NA	NA	NA	LOC_Os01g72080.1	6e-16	protein|calmodulin-like protein 1, putative, expressed
comp54555_c0_seq1	42.34	39.02	20.19	21.3	1.01105	5.45849	3.04560023733978e-36	2.27722095441425e-35	AT1G71860.3	1e-75	| Symbols: PTP1, ATPTP1 | protein tyrosine phosphatase 1 | chr1:27026866-27028675 FORWARD LENGTH=340	LOC_Os12g07590.2	5e-108	protein|Protein-tyrosine phosphatase domain containing protein, expressed
comp60147_c0_seq3	9.41	8.88	1.92	2.71	2.0198	4.00202	4.52686076043983e-36	3.37593055404155e-35	AT5G65550.1	9e-103	| Symbols: | UDP-Glycosyltransferase superfamily protein | chr5:26198410-26199810 REVERSE LENGTH=466	LOC_Os03g59030.1	8e-174	protein|UDP-rhamnose rhamnosyltransferase, putative, expressed
comp61113_c4_seq1	17.49	15.86	8.17	7.91	1.09137	5.30244	5.19675672661008e-36	3.8721375696751e-35	AT4G40050.1	3e-165	| Symbols: | Protein of unknown function (DUF3550/UPF0682) | chr4:18561206-18563727 REVERSE LENGTH=599	LOC_Os09g29470.1	0	protein|AGAP005770-PA, putative, expressed
comp51858_c1_seq2	36.91	38.92	10.92	8.79	1.98287	3.81881	6.70551262459186e-36	4.9833158897726e-35	NA	NA	NA	NA	NA	NA
comp48631_c6_seq1	15.53	16.52	1.37	0.96	3.80335	2.02016	7.17398294480694e-36	5.32684559360828e-35	AT1G77760.1	4e-18	| Symbols: NIA1, GNR1, NR1 | nitrate reductase 1 | chr1:29236005-29239367 REVERSE LENGTH=917	LOC_Os02g53130.1	3e-38	protein|nitrate reductase, putative, expressed
comp58615_c0_seq19	15.92	14.58	6.07	5.66	1.41865	4.62191	9.57782850792359e-36	7.09944622850416e-35	AT2G47900.3	3e-164	| Symbols: TLP3 | tubby like protein 3 | chr2:19611196-19612766 REVERSE LENGTH=407	LOC_Os03g22800.1	0	protein|OsFBT5 - F-box and tubby domain containing protein, expressed
comp57311_c0_seq2	21.14	20.18	5.9	6.34	1.79371	3.96155	9.93417011905126e-36	7.36039507523132e-35	AT4G13830.2	1e-14	| Symbols: J20 | DNAJ-like 20 | chr4:8011518-8012577 FORWARD LENGTH=197	LOC_Os03g20730.1	7e-37	protein|chaperone protein dnaJ, putative, expressed
comp49522_c0_seq2	3.95	4.4	0.24	0.28	4.01735	1.926	9.95938016168505e-36	7.37588336228556e-35	AT4G13010.1	2e-88	| Symbols: | Oxidoreductase, zinc-binding dehydrogenase family protein | chr4:7600682-7602567 FORWARD LENGTH=329	LOC_Os04g29030.1	4e-136	protein|dehydrogenase, putative, expressed
comp47951_c2_seq1	41.39	45.73	7.44	8.2	2.51433	2.99166	1.07941009557209e-35	7.98027403416052e-35	AT2G16600.1	3e-34	| Symbols: ROC3 | rotamase CYP 3 | chr2:7200862-7201383 FORWARD LENGTH=173	LOC_Os10g06630.1	3e-40	protein|peptidyl-prolyl cis-trans isomerase, putative, expressed
comp59375_c0_seq15	26.72	26.26	8.86	9.07	1.60222	4.19689	1.19452115418091e-35	8.81989110824094e-35	AT1G17690.1	2e-49	| Symbols: NOF1 | FUNCTIONS IN: molecular_function unknown; INVOLVED IN: biological_process unknown; LOCATED IN: nucleus; EXPRESSED IN: 24 plant structures; EXPRESSED DURING: 13 growth stages; CONTAINS InterPro DOMAIN/s: Digestive organ expansion factor, predicted (InterPro:IPR010678); Has 25006 Blast hits to 13379 proteins in 904 species: Archae - 102; Bacteria - 5571; Metazoa - 7448; Fungi - 31…	LOC_Os05g22920.2	1e-81	protein|digestive organ expansion factor, putative, expressed
comp57199_c2_seq1	29.54	28.96	7.46	8.14	1.9451	3.6538	1.38679041720788e-35	1.02263107390318e-34	AT5G40350.1	4e-52	| Symbols: MYB24, AtMYB24 | myb domain protein 24 | chr5:16138703-16140946 REVERSE LENGTH=214	LOC_Os12g37690.1	3e-59	protein|MYB family transcription factor, putative, expressed
comp55945_c2_seq1	13.65	14.44	1.28	0.51	3.99389	1.92581	1.42141487572043e-35	1.04771242775778e-34	NA	NA	NA	NA	NA	NA
comp57501_c0_seq7	29.55	32.16	4.99	8.06	2.27975	3.88522	1.42458670172647e-35	1.04959871830428e-34	AT1G28480.1	2e-26	| Symbols: GRX480, roxy19 | Thioredoxin superfamily protein | chr1:10013634-10014047 REVERSE LENGTH=137	LOC_Os01g47760.1	8e-36	protein|OsGrx_I1 - glutaredoxin subgroup III, expressed
comp60040_c1_seq1	115.88	118.78	53.6	45.29	1.28679	4.92106	1.56015949606534e-35	1.14751104197507e-34	AT3G53230.1	8e-88	| Symbols: | ATPase, AAA-type, CDC48 protein | chr3:19723416-19726489 FORWARD LENGTH=815	LOC_Os10g30580.1	2e-90	protein|cell division control protein 48 homolog E, putative, expressed
comp50960_c2_seq3	7.73	7.61	1.44	1.59	2.38107	3.09828	1.71032496730697e-35	1.25741917124328e-34	AT1G54490.1	8e-47	| Symbols: AIN1, EIN5, XRN4, ATXRN4 | exoribonuclease 4 | chr1:20350300-20356650 FORWARD LENGTH=947	LOC_Os02g28074.2	1e-122	protein|XRN 5-3 exonuclease N-terminus family protein, expressed
comp46843_c0_seq1	15.52	23.43	1.04	0.69	4.51096	2.2514	2.11888190631433e-35	1.55511769730782e-34	NA	NA	NA	LOC_Os03g12990.1	3e-07	protein|phytosulfokines precursor, putative, expressed
comp49889_c2_seq2	43.04	35.22	7.9	5.35	2.59953	3.29956	2.64469244095358e-35	1.93522347345301e-34	NA	NA	NA	NA	NA	NA
comp48203_c1_seq1	6.06	6.42	0.88	0.63	3.07636	2.41772	5.40334423258105e-35	3.9403698043471e-34	NA	NA	NA	NA	NA	NA
comp44222_c0_seq1	14.9	17.42	1.38	1.49	3.52131	2.18507	6.49536637690403e-35	4.72867088977331e-34	NA	NA	NA	NA	NA	NA
comp52568_c0_seq3	12.13	12.72	4.87	4.34	1.4714	4.42405	7.82411233091557e-35	5.69116960630929e-34	NA	NA	NA	LOC_Os03g01940.3	2e-95	protein|expressed protein
comp53245_c0_seq12	12.98	12.23	3.8	4.19	1.6959	4.10138	8.19632881992681e-35	5.95814686087257e-34	AT2G17040.1	6e-80	| Symbols: anac036, NAC036 | NAC domain containing protein 36 | chr2:7407123-7408120 FORWARD LENGTH=276	LOC_Os06g51070.1	1e-133	protein|no apical meristem protein, putative, expressed
comp60614_c0_seq2	25.81	25.68	9.59	6.99	1.67405	4.46583	8.98460714954349e-35	6.52421875674777e-34	AT3G05670.1	2e-73	| Symbols: | RING/U-box protein | chr3:1653888-1657022 FORWARD LENGTH=883	LOC_Os03g19020.1	3e-120	protein|PHD-finger family protein, expressed
comp57979_c0_seq1	14.34	14.46	5.64	4.87	1.49536	4.39822	9.1250647706647e-35	6.62340506446976e-34	AT1G11260.1	0	| Symbols: STP1, ATSTP1 | sugar transporter 1 | chr1:3777460-3780133 FORWARD LENGTH=522	LOC_Os07g01560.1	0	protein|transporter family protein, putative, expressed
comp58124_c0_seq1	16.72	15.15	6.21	5.48	1.48556	4.51763	9.18863313196755e-35	6.66672111607811e-34	AT5G50860.1	3e-159	| Symbols: | Protein kinase superfamily protein | chr5:20693778-20696983 REVERSE LENGTH=580	LOC_Os01g70130.1	0	protein|protein kinase domain containing protein, expressed
comp53629_c1_seq2	17.09	16.05	4.18	3.13	2.21726	3.37877	9.27133608790441e-35	6.72387752691798e-34	AT4G00970.1	1e-55	| Symbols: CRK41 | cysteine-rich RLK (RECEPTOR-like protein kinase) 41 | chr4:418437-421694 FORWARD LENGTH=665	LOC_Os01g03690.1	2e-71	protein|TKL_IRAK_DUF26-lg.1 - DUF26 kinases have homology to DUF26 containing loci, expressed
comp59188_c0_seq5	8.05	10.23	1.4	1.29	2.7983	2.98965	1.03286243817868e-34	7.47799389940861e-34	AT3G14200.1	8e-31	| Symbols: | Chaperone DnaJ-domain superfamily protein | chr3:4712881-4714361 REVERSE LENGTH=230	LOC_Os02g54130.2	2e-51	protein|heat shock protein DnaJ, putative, expressed
comp50204_c0_seq1	74.06	74.91	25.41	24	1.63154	4.13888	1.11301210355791e-34	8.04468241938692e-34	AT2G04240.2	7e-08	| Symbols: XERICO | RING/U-box superfamily protein | chr2:1461816-1462304 REVERSE LENGTH=162	LOC_Os08g38460.1	1e-18	protein|zinc finger, C3HC4 type domain containing protein, expressed
comp56075_c2_seq18	38.46	38.69	12.81	9.48	1.83122	4.14242	1.15038280266171e-34	8.31128528451926e-34	AT5G65140.1	6e-58	| Symbols: TPPJ | Haloacid dehalogenase-like hydrolase (HAD) superfamily protein | chr5:26019878-26022077 REVERSE LENGTH=370	LOC_Os02g51680.1	9e-57	protein|uncharacterized glycosyl hydrolase Rv2006/MT2062, putative, expressed
comp57215_c1_seq1	40.12	40.93	20.74	20.42	1.01736	5.15518	1.44193743378894e-34	1.04001634698124e-33	AT2G05790.1	3e-74	| Symbols: | O-Glycosyl hydrolases family 17 protein | chr2:2199450-2201293 FORWARD LENGTH=472	LOC_Os07g35350.3	4e-99	protein|glucan endo-1,3-beta-glucosidase precursor, putative, expressed
comp60889_c0_seq1	11.47	10.11	3.75	3.32	1.6491	4.30605	1.76561738747583e-34	1.27186820216405e-33	AT5G25930.1	1e-171	| Symbols: | Protein kinase family protein with leucine-rich repeat domain | chr5:9050880-9053978 FORWARD LENGTH=1005	LOC_Os05g44770.1	0	protein|receptor-like protein kinase 5 precursor, putative, expressed
comp20183_c0_seq1	18.36	20.41	1.52	1.58	3.66629	2.00697	2.04099109685821e-34	1.46776563766504e-33	NA	NA	NA	NA	NA	NA
comp52979_c2_seq1	10.63	9.5	1.32	1.91	2.67297	2.88073	2.2717027032768e-34	1.63162546361139e-33	AT4G16120.1	9e-159	| Symbols: ATSEB1, COBL7, SEB1 | COBRA-like protein-7 precursor | chr4:9116591-9119138 REVERSE LENGTH=661	LOC_Os03g18910.1	0	protein|COBRA-like protein 7 precursor, putative, expressed
comp61603_c0_seq4	18.06	17.8	5.22	5.79	1.74223	3.98014	2.37674336255603e-34	1.70635430849056e-33	AT1G15460.1	0	| Symbols: ATBOR4, BOR4 | HCO3- transporter family | chr1:5310196-5313376 REVERSE LENGTH=683	LOC_Os01g08020.1	0	protein|boron transporter protein, putative, expressed
comp26581_c1_seq1	4.85	3.7	0.38	0.14	4.07981	2.1005	2.57876964871171e-34	1.84907174895068e-33	AT5G48050.1	4e-39	| Symbols: | CONTAINS InterPro DOMAIN/s: Retrotransposon gag protein (InterPro:IPR005162); BEST Arabidopsis thaliana protein match is: unknown protein (TAIR:AT1G34070.1); Has 1807 Blast hits to 1807 proteins in 277 species: Archae - 0; Bacteria - 0; Metazoa - 736; Fungi - 347; Plants - 385; Viruses - 0; Other Eukaryotes - 339 (source: NCBI BLink). | chr5:19472661-19473770 REVERSE LENGTH=369	ChrUn.fgenesh.mRNA.8	2e-56	protein|expressed protein
comp62020_c0_seq1	101.24	110.47	52.37	43.05	1.19	5.36187	2.66820175122895e-34	1.91239732211514e-33	NA	NA	NA	NA	NA	NA
comp58145_c0_seq11	14.32	14.26	4.05	3.89	1.88455	3.65693	3.28365590572352e-34	2.35056521792912e-33	AT3G04060.1	2e-27	| Symbols: anac046, NAC046 | NAC domain containing protein 46 | chr3:1053625-1054952 REVERSE LENGTH=338	LOC_Os07g48550.1	1e-40	protein|no apical meristem protein, putative, expressed
comp62026_c0_seq1	33.08	38.33	13.68	11.93	1.51945	4.62749	3.3413168668086e-34	2.39084201873147e-33	NA	NA	NA	NA	NA	NA
comp56919_c2_seq2	46.23	45.98	24.63	22.44	1.0102	5.29682	4.12440883489091e-34	2.94748115735008e-33	AT5G49820.1	4e-157	| Symbols: RUS6 | Protein of unknown function, DUF647 | chr5:20246753-20249432 REVERSE LENGTH=497	LOC_Os01g66350.1	0	protein|DUF647 domain containing protein, putative, expressed
comp53037_c2_seq1	58.22	54.67	26.3	27.43	1.1105	5.04171	5.46298280397046e-34	3.8959573452129e-33	AT5G11670.1	6e-94	| Symbols: ATNADP-ME2, NADP-ME2 | NADP-malic enzyme 2 | chr5:3754456-3758040 FORWARD LENGTH=588	LOC_Os01g52500.2	3e-125	protein|NADP-dependent malic enzyme, putative, expressed
comp48764_c0_seq1	10.6	9.93	1.37	0.83	3.24927	2.26709	5.69734167389443e-34	4.06140086865633e-33	NA	NA	NA	LOC_Os01g47570.1	4e-12	protein|expressed protein
comp59517_c2_seq1	20.44	20.49	4.67	5.96	1.98251	3.58464	6.56818143934588e-34	4.67440581869526e-33	NA	NA	NA	LOC_Os05g34830.2	2e-31	protein|No apical meristem protein, putative, expressed
comp61027_c0_seq1	16.99	15.47	8.4	7.66	1.05488	5.39307	7.08512959145619e-34	5.03811830226835e-33	AT5G21160.2	8e-72	| Symbols: | LA RNA-binding protein | chr5:7198817-7203879 REVERSE LENGTH=832	LOC_Os01g16110.2	0	protein|la domain containing protein, putative, expressed
comp44116_c1_seq4	5.33	5.81	0.91	1.06	2.53015	2.83965	7.41450882998104e-34	5.26577679343181e-33	NA	NA	NA	LOC_Os06g38210.2	3e-57	protein|expressed protein
comp54304_c0_seq2	31.18	32.22	13.76	13.34	1.2659	4.67445	8.44226589289163e-34	5.990721406182e-33	AT1G27385.1	5e-53	| Symbols: | unknown protein; FUNCTIONS IN: molecular_function unknown; INVOLVED IN: biological_process unknown; LOCATED IN: chloroplast; EXPRESSED IN: 24 plant structures; EXPRESSED DURING: 13 growth stages; CONTAINS InterPro DOMAIN/s: Protein of unknown function DUF493 (InterPro:IPR007454); Has 76 Blast hits to 76 proteins in 23 species: Archae - 0; Bacteria - 6; Metazoa - 0; Fungi - 0; Plants …	LOC_Os02g30410.2	2e-66	protein|expressed protein
comp56230_c0_seq1	15.83	17.79	4.34	5.07	1.8763	3.9148	9.14905504860559e-34	6.48689209365123e-33	AT1G23890.1	4e-37	| Symbols: | NHL domain-containing protein | chr1:8439321-8440803 REVERSE LENGTH=261	LOC_Os08g31970.1	3e-87	protein|NHL repeat-containing protein, putative, expressed
comp58009_c0_seq2	12.8	12.98	3.98	3.55	1.81587	3.75764	9.5091335596507e-34	6.73940661468004e-33	AT3G15355.1	2e-96	| Symbols: UBC25, PFU1 | ubiquitin-conjugating enzyme 25 | chr3:5183858-5186669 FORWARD LENGTH=609	LOC_Os05g14300.1	3e-173	protein|ubiquitin-conjugating enzyme E2 O, putative, expressed
comp52258_c0_seq2	35.77	34.15	15.21	15.07	1.24708	4.71457	1.02792355618959e-33	7.27917755995353e-33	AT5G32440.3	6e-31	| Symbols: | Ubiquitin system component Cue protein | chr5:12077014-12078396 FORWARD LENGTH=265	LOC_Os06g43520.1	3e-57	protein|cytochrome P450 71D7, putative, expressed
comp58145_c3_seq2	78.89	83.17	34.96	33.87	1.27547	4.68577	1.07380601247073e-33	7.5978095801832e-33	AT3G04060.1	2e-41	| Symbols: anac046, NAC046 | NAC domain containing protein 46 | chr3:1053625-1054952 REVERSE LENGTH=338	LOC_Os07g48550.1	2e-48	protein|no apical meristem protein, putative, expressed
comp55763_c0_seq4	15.74	16.24	1.74	3.63	2.6115	3.63066	1.38633765778964e-33	9.7889382019524e-33	AT5G67300.1	1e-22	| Symbols: ATMYBR1, ATMYB44, MYBR1, MYB44 | myb domain protein r1 | chr5:26854109-26855026 FORWARD LENGTH=305	LOC_Os06g43090.1	3e-70	protein|MYB transcription factor TaMYB1, putative, expressed
comp54031_c0_seq1	32.18	28.77	14.58	15.11	1.07726	5.2196	1.4075098133492e-33	9.93299119814527e-33	AT5G16990.1	3e-144	| Symbols: | Zinc-binding dehydrogenase family protein | chr5:5581831-5583849 REVERSE LENGTH=343	LOC_Os04g41960.1	6e-148	protein|NADP-dependent oxidoreductase, putative, expressed
comp53653_c0_seq1	5.7	5.63	0.95	0.96	2.60433	2.66578	1.68175366769224e-33	1.18407070807925e-32	AT5G44380.1	2e-143	| Symbols: | FAD-binding Berberine family protein | chr5:17878873-17881369 REVERSE LENGTH=541	LOC_Os06g35700.1	0	protein|reticuline oxidase-like protein precursor, putative, expressed
comp61298_c1_seq1	14.48	14.44	7.3	6.78	1.0784	5.06009	1.82547173480075e-33	1.28420249762369e-32	AT3G07040.1	8e-101	| Symbols: RPM1, RPS3 | NB-ARC domain-containing disease resistance protein | chr3:2226244-2229024 REVERSE LENGTH=926	LOC_Os11g12330.1	0	protein|disease resistance protein RPM1, putative, expressed
comp54197_c0_seq1	25.29	27.39	12.2	11.34	1.20251	4.90928	2.12685508820946e-33	1.49370971227971e-32	AT1G75280.1	2e-134	| Symbols: | NmrA-like negative transcriptional regulator family protein | chr1:28252030-28253355 FORWARD LENGTH=310	LOC_Os01g01660.1	9e-152	protein|isoflavone reductase, putative, expressed
comp62229_c0_seq1	17.79	18.58	4.6	5.31	1.9141	3.58021	2.13586637052561e-33	1.49886894416648e-32	NA	NA	NA	LOC_Os01g06740.1	1e-23	protein|ribosome inactivating protein, putative, expressed
comp47979_c0_seq1	31.71	39.46	11.82	13.62	1.52445	4.94408	2.51339109657266e-33	1.76019580884258e-32	AT5G62360.1	2e-19	| Symbols: | Plant invertase/pectin methylesterase inhibitor superfamily protein | chr5:25040699-25041310 FORWARD LENGTH=203	LOC_Os10g36500.2	5e-46	protein|invertase/pectin methylesterase inhibitor family protein, putative, expressed
comp61326_c1_seq1	11.56	12.15	5.01	5.24	1.2494	4.70909	2.60350792141264e-33	1.822561940899e-32	AT1G10170.1	0	| Symbols: ATNFXL1, NFXL1 | NF-X-like 1 | chr1:3333925-3337491 REVERSE LENGTH=1188	LOC_Os06g14190.1	0	protein|NF-X1-type zinc finger protein, putative, expressed
comp58030_c1_seq6	7.89	9.07	1.08	1.62	2.68559	2.87094	3.74967558816904e-33	2.61743858293951e-32	AT3G07650.4	6e-43	| Symbols: COL9 | CONSTANS-like 9 | chr3:2442494-2443901 FORWARD LENGTH=372	LOC_Os02g49230.4	1e-138	protein|CCT/B-box zinc finger protein, putative, expressed
comp19971_c0_seq2	16.17	14.63	3.03	3.52	2.27022	3.17212	3.76519813041696e-33	2.62720342053127e-32	NA	NA	NA	LOC_Os12g17480.1	5e-30	protein|MLA12, putative, expressed
comp56419_c0_seq1	13.23	13.74	4.99	4.69	1.51695	4.26117	4.00177677220881e-33	2.79000553959857e-32	AT2G19810.1	3e-89	| Symbols: | CCCH-type zinc finger family protein | chr2:8550419-8551498 FORWARD LENGTH=359	LOC_Os01g09620.2	2e-135	protein|zinc finger/CCCH transcription factor, putative, expressed
comp49147_c0_seq1	24.28	23.78	4.21	2.09	2.96614	2.53883	4.78312101892714e-33	3.32797981536238e-32	NA	NA	NA	NA	NA	NA
comp60699_c0_seq1	21.95	20.16	9.31	8.43	1.28649	4.76682	5.39822764382857e-33	3.75290744881426e-32	AT5G35910.1	3e-67	| Symbols: | Polynucleotidyl transferase, ribonuclease H fold protein with HRDC domain | chr5:14029871-14035405 REVERSE LENGTH=870	LOC_Os10g30100.1	0	protein|3-5 exonuclease family protein, putative, expressed
comp47008_c0_seq2	4.46	4.59	0.97	1.04	2.21142	3.15819	6.28521524186261e-33	4.36423741763707e-32	AT4G15090.1	3e-130	| Symbols: FAR1 | FRS (FAR1 Related Sequences) transcription factor family | chr4:8614806-8617870 FORWARD LENGTH=827	LOC_Os11g45530.1	0	protein|transposon protein, putative, unclassified, expressed
comp55432_c0_seq3	78.73	79.97	35.98	33.57	1.23017	4.71579	8.35585800201944e-33	5.77626503529431e-32	AT5G11790.1	8e-78	| Symbols: NDL2 | N-MYC downregulated-like 2 | chr5:3799682-3802496 FORWARD LENGTH=344	LOC_Os01g09670.1	4e-99	protein|pollen-specific protein SF21, putative, expressed
comp46561_c0_seq1	12.8	13.7	1.89	1.35	3.06179	2.30771	8.42663117692177e-33	5.82283953451674e-32	NA	NA	NA	NA	NA	NA
comp56919_c1_seq1	49.13	53.53	26.33	25.37	1.02996	5.18369	1.27205056862814e-32	8.77930146680095e-32	AT5G49820.1	9e-40	| Symbols: RUS6 | Protein of unknown function, DUF647 | chr5:20246753-20249432 REVERSE LENGTH=497	LOC_Os01g66350.1	2e-65	protein|DUF647 domain containing protein, putative, expressed
comp59701_c2_seq23	17.32	15.24	6.24	6.07	1.44188	4.49916	1.27616983353984e-32	8.80418415164615e-32	AT1G77380.1	0	| Symbols: AAP3, ATAAP3 | amino acid permease 3 | chr1:29075201-29077252 REVERSE LENGTH=476	LOC_Os12g08130.1	0	protein|amino acid transporter, putative, expressed
comp50348_c1_seq1	8.82	9.8	0.64	1.03	3.50595	2.04788	1.2775411331022e-32	8.81009646136905e-32	AT1G72360.1	9e-16	| Symbols: HRE1 | Integrase-type DNA-binding superfamily protein | chr1:27242142-27242777 FORWARD LENGTH=211	LOC_Os03g08500.1	2e-22	protein|AP2 domain containing protein, expressed
comp56075_c2_seq15	32.57	32.16	14.69	15.06	1.16113	4.8193	1.62891697623007e-32	1.12151719464715e-31	AT4G39770.1	8e-101	| Symbols: TPPH | Haloacid dehalogenase-like hydrolase (HAD) superfamily protein | chr4:18449138-18451218 REVERSE LENGTH=349	LOC_Os08g31630.1	2e-112	protein|uncharacterized glycosyl hydrolase Rv2006/MT2062, putative, expressed
comp55711_c0_seq4	19.09	19.37	5.34	5.37	1.88379	3.51296	1.89895958234999e-32	1.30586823145947e-31	NA	NA	NA	LOC_Os02g08540.1	2e-65	protein|expressed protein
comp49392_c0_seq2	42.37	41.16	17.8	16.89	1.30761	4.55178	1.91651382256665e-32	1.31688254234122e-31	NA	NA	NA	LOC_Os05g05060.1	9e-12	protein|expressed protein
comp54887_c0_seq2	16.13	15.44	6.45	5.64	1.42516	4.42152	1.93385488057038e-32	1.32826520064838e-31	AT1G78420.2	8e-33	| Symbols: | RING/U-box superfamily protein | chr1:29505278-29507272 FORWARD LENGTH=401	LOC_Os06g06120.1	5e-143	protein|expressed protein
comp60829_c2_seq1	125.08	140.72	51.67	50.78	1.4156	4.50518	2.04874650371921e-32	1.40605078560537e-31	NA	NA	NA	NA	NA	NA
comp59578_c1_seq3	18.8	21.38	7.42	7.59	1.46102	4.44387	2.3215365438021e-32	1.59199043215892e-31	AT1G71900.1	5e-101	| Symbols: | Protein of unknown function (DUF803) | chr1:27061754-27064053 FORWARD LENGTH=343	LOC_Os04g30450.1	2e-126	protein|DUF803 domain containing, putative, expressed
comp57307_c2_seq2	21.29	22.95	7.43	7.95	1.56341	4.19073	2.78172502105177e-32	1.90451437292633e-31	AT1G27730.1	6e-30	| Symbols: STZ, ZAT10 | salt tolerance zinc finger | chr1:9648302-9648985 REVERSE LENGTH=227	LOC_Os12g39400.1	3e-42	protein|ZOS12-09 - C2H2 zinc finger protein, expressed
comp61362_c0_seq2	13.1	13.66	6.69	6.57	1.05314	5.05251	2.99980681201883e-32	2.05300402276798e-31	AT1G30330.2	0	| Symbols: ARF6 | auxin response factor 6 | chr1:10686125-10690036 REVERSE LENGTH=935	LOC_Os12g41950.1	0	protein|auxin response factor, putative, expressed
comp54969_c0_seq2	10.45	9.55	2.47	2.1	2.16445	3.24524	3.11947609821017e-32	2.134050541627e-31	AT1G70170.1	6e-102	| Symbols: MMP | matrix metalloproteinase | chr1:26424005-26425141 FORWARD LENGTH=378	LOC_Os02g50730.1	4e-173	protein|metalloendoproteinase 1 precursor, putative, expressed
comp61487_c2_seq1	30.33	25.15	7.17	8.49	1.86379	4.06891	3.15284724334554e-32	2.15601889335366e-31	AT3G18830.1	1e-113	| Symbols: ATPLT5, PMT5, ATPMT5 | polyol/monosaccharide transporter 5 | chr3:6489000-6491209 REVERSE LENGTH=539	LOC_Os07g39360.1	3e-152	protein|transporter family protein, putative, expressed
comp51854_c1_seq1	20.17	20.05	3.63	2.86	2.66781	2.58315	3.29646234528589e-32	2.25063371760651e-31	AT1G18740.1	6e-17	| Symbols: | Protein of unknown function (DUF793) | chr1:6464125-6465273 FORWARD LENGTH=382	LOC_Os12g06780.1	1e-34	protein|expressed protein
comp61263_c1_seq4	16.46	16.68	5.94	5.85	1.53015	4.16849	3.36029027738504e-32	2.29329770723529e-31	AT4G22980.1	1e-83	| Symbols: | FUNCTIONS IN: molecular_function unknown; INVOLVED IN: biological_process unknown; LOCATED IN: chloroplast; EXPRESSED IN: 13 plant structures; EXPRESSED DURING: 9 growth stages; BEST Arabidopsis thaliana protein match is: Pyridoxal phosphate (PLP)-dependent transferases superfamily protein (TAIR:AT5G51920.1); Has 520 Blast hits to 468 proteins in 130 species: Archae - 5; Bacteria - 2…	LOC_Os08g43180.1	0	protein|expressed protein
comp51829_c0_seq2	14.49	14.69	2.97	3.4	2.23159	3.07765	3.61118226948057e-32	2.46158186534828e-31	AT3G60520.1	1e-09	| Symbols: | unknown protein; BEST Arabidopsis thaliana protein match is: unknown protein (TAIR:AT1G02070.1); Has 107 Blast hits to 107 proteins in 14 species: Archae - 0; Bacteria - 0; Metazoa - 0; Fungi - 0; Plants - 107; Viruses - 0; Other Eukaryotes - 0 (source: NCBI BLink). | chr3:22361751-22362467 REVERSE LENGTH=129	LOC_Os04g37700.1	4e-30	protein|expressed protein
comp50321_c1_seq1	23.59	22.8	3.34	6.03	2.34578	3.57676	3.94855979292505e-32	2.68941667009169e-31	AT4G21930.1	2e-13	| Symbols: | Protein of unknown function, DUF584 | chr4:11639893-11640444 FORWARD LENGTH=183	LOC_Os07g33270.1	2e-36	protein|DUF584 domain containing protein, putative, expressed
comp50321_c1_seq2	16.82	17.95	2.51	3.98	2.4567	3.06924	4.07834182625441e-32	2.77670888250151e-31	AT1G61930.1	7e-16	| Symbols: | Protein of unknown function, DUF584 | chr1:22893218-22893829 FORWARD LENGTH=203	LOC_Os07g33270.1	1e-36	protein|DUF584 domain containing protein, putative, expressed
comp57658_c1_seq3	25.18	24.31	10.63	10.09	1.29588	4.56418	4.16801520448479e-32	2.83663490078762e-31	AT1G14290.1	2e-132	| Symbols: SBH2 | sphingoid base hydroxylase 2 | chr1:4880307-4881784 REVERSE LENGTH=259	LOC_Os02g51150.1	3e-173	protein|sphingolipid C4-hydroxylase SUR2, putative, expressed
comp50063_c0_seq1	27.11	26.87	8.65	8.88	1.66164	3.96025	4.17399608495447e-32	2.83957716184551e-31	NA	NA	NA	NA	NA	NA
comp41709_c0_seq1	13.46	13.17	4.06	4.24	1.72042	3.79536	4.46246388372577e-32	3.03461716269243e-31	AT2G03200.1	3e-28	| Symbols: | Eukaryotic aspartyl protease family protein | chr2:966506-967891 REVERSE LENGTH=461	LOC_Os03g20260.1	3e-28	protein|aspartic proteinase nepenthesin-1 precursor, putative, expressed
comp40596_c1_seq1	18.11	19.95	5.47	4.33	1.99693	3.5455	4.83261207798489e-32	3.28502559110639e-31	AT4G17720.1	9e-85	| Symbols: | RNA-binding (RRM/RBD/RNP motifs) family protein | chr4:9862660-9864498 REVERSE LENGTH=313	LOC_Os04g53330.2	7e-138	protein|RNA recognition motif containing protein, putative, expressed
comp58615_c0_seq14	16.69	17.62	5.51	4.4	1.83015	3.79951	5.05304695324807e-32	3.4335063192836e-31	AT2G47900.2	1e-63	| Symbols: AtTLP3, TLP3 | tubby like protein 3 | chr2:19611196-19612766 REVERSE LENGTH=406	LOC_Os03g22800.2	4e-93	protein|OsFBT5 - F-box and tubby domain containing protein, expressed
comp50345_c0_seq1	37.04	38.43	12.14	11.77	1.69739	3.92199	5.24591296510402e-32	3.56173163266872e-31	NA	NA	NA	NA	NA	NA
comp43932_c0_seq1	22.11	25.31	6.9	5.11	2.02095	3.85496	5.70767513427711e-32	3.87217722970958e-31	AT3G51030.1	9e-10	| Symbols: ATTRX1, ATTRX H1, TRX1 | thioredoxin H-type 1 | chr3:18951123-18951955 REVERSE LENGTH=114	LOC_Os07g09310.1	6e-11	protein|thioredoxin, putative, expressed
comp59778_c1_seq1	12.16	13.1	2.19	1.61	2.76485	2.52314	7.99186392912179e-32	5.40255047773703e-31	NA	NA	NA	NA	NA	NA
comp54718_c2_seq1	23.98	23.93	8.08	8.42	1.57763	4.07071	9.28708958098719e-32	6.27070731266498e-31	AT2G27480.1	5e-62	| Symbols: | Calcium-binding EF-hand family protein | chr2:11746811-11747885 FORWARD LENGTH=228	LOC_Os08g44390.2	5e-110	protein|EF hand family protein, putative, expressed
comp54703_c1_seq1	65.02	62.58	27.31	29.31	1.21201	4.72538	9.66486624549235e-32	6.52064430032627e-31	AT1G45207.2	9e-21	| Symbols: | Remorin family protein | chr1:17130703-17133548 REVERSE LENGTH=555	LOC_Os09g28300.2	5e-75	protein|remorin C-terminal domain containing protein, putative, expressed
comp61368_c2_seq1	12.38	12.37	5.71	5.34	1.20274	4.7147	1.24652540844289e-31	8.39346707807653e-31	AT3G26560.1	0	| Symbols: | ATP-dependent RNA helicase, putative | chr3:9750122-9753719 REVERSE LENGTH=1168	LOC_Os06g23530.1	0	protein|pre-mRNA-splicing factor ATP-dependent RNA helicase, putative, expressed
comp55721_c0_seq2	23.18	24.69	11.78	11.09	1.10589	4.96299	1.45683766702027e-31	9.79420299688276e-31	AT5G52610.1	8e-16	| Symbols: | F-box and associated interaction domains-containing protein | chr5:21346423-21347478 REVERSE LENGTH=351	LOC_Os09g20650.1	0	protein|OsFBX323 - F-box domain containing protein, expressed
comp50141_c0_seq1	9.19	10.78	1.33	1.32	2.94907	2.3816	1.92930047850939e-31	1.29400615492819e-30	AT3G02430.1	3e-33	| Symbols: | Protein of unknown function (DUF679) | chr3:499360-500019 FORWARD LENGTH=219	LOC_Os01g29330.1	9e-86	protein|expressed protein
comp50005_c0_seq2	59.91	59.7	18.45	15.84	1.84142	3.58491	2.01387398006605e-31	1.34967375894098e-30	AT4G10270.1	8e-22	| Symbols: | Wound-responsive family protein | chr4:6374805-6375077 FORWARD LENGTH=90	LOC_Os04g54300.1	2e-31	protein|wound induced protein, putative, expressed
comp58331_c0_seq2	19.98	20.28	10.41	10.17	1.00824	5.08647	3.79190431778653e-31	2.52547904213388e-30	AT5G02530.2	9e-44	| Symbols: | RNA-binding (RRM/RBD/RNP motifs) family protein | chr5:564332-565776 REVERSE LENGTH=290	LOC_Os03g17010.1	2e-65	protein|RNA recognition motif containing protein, putative, expressed
comp60076_c3_seq2	12.36	10.65	0.69	1.43	3.46054	2.06325	4.58456022560432e-31	3.04984530736318e-30	AT5G25930.1	2e-25	| Symbols: | Protein kinase family protein with leucine-rich repeat domain | chr5:9050880-9053978 FORWARD LENGTH=1005	LOC_Os01g53920.1	1e-65	protein|receptor-like protein kinase 5 precursor, putative, expressed
comp57671_c4_seq3	12.39	11.82	2.81	2.82	2.14129	3.14419	4.64898120999312e-31	3.0915003154962e-30	AT3G25490.1	2e-94	| Symbols: | Protein kinase family protein | chr3:9241725-9243113 FORWARD LENGTH=433	LOC_Os04g51030.1	3e-145	protein|wall-associated kinase 1, putative, expressed
comp58784_c0_seq1	24.9	28.13	11.84	14.29	1.06132	5.79041	5.54693759582286e-31	3.68148163566237e-30	AT2G47250.1	0	| Symbols: | RNA helicase family protein | chr2:19399923-19402981 REVERSE LENGTH=729	LOC_Os03g19960.1	0	protein|ATP-dependent RNA helicase, putative, expressed
comp33479_c1_seq1	12.36	9.85	1.24	1.38	3.11009	2.36514	5.7215884787904e-31	3.79592605118821e-30	AT4G30550.1	5e-33	| Symbols: | Class I glutamine amidotransferase-like superfamily protein | chr4:14925618-14926713 FORWARD LENGTH=249	LOC_Os02g08270.1	2e-54	protein|class I glutamine amidotransferase, putative, expressed
comp50490_c0_seq1	25.02	26.17	7.16	5.82	2.01885	3.3538	5.98931294931993e-31	3.97046945904994e-30	NA	NA	NA	NA	NA	NA
comp53859_c0_seq2	24.6	25.68	12.45	12.86	1.03024	5.05101	6.36553581620193e-31	4.21661363231009e-30	AT1G51560.1	2e-160	| Symbols: | Pyridoxamine 5'-phosphate oxidase family protein | chr1:19119900-19121859 REVERSE LENGTH=392	LOC_Os08g40570.1	0	protein|pyridoxamine 5'-phosphate oxidase family protein, putative, expressed
comp59139_c2_seq1	41.92	40.52	18.64	18.77	1.17932	4.71411	7.65010744775838e-31	5.05775146970672e-30	AT2G37250.1	3e-99	| Symbols: ADK, ATPADK1 | adenosine kinase | chr2:15641991-15643318 FORWARD LENGTH=284	LOC_Os04g57540.1	7e-125	protein|adenylate kinase, putative, expressed
comp54790_c0_seq7	12.52	10.6	1.41	2.41	2.6346	2.92879	9.45438254080686e-31	6.23858139152625e-30	AT5G26170.1	5e-33	| Symbols: WRKY50, ATWRKY50 | WRKY DNA-binding protein 50 | chr5:9147176-9148128 REVERSE LENGTH=173	LOC_Os05g46020.1	1e-40	protein|WRKY7, expressed
comp54482_c2_seq7	14.77	14.87	2.61	3.29	2.36497	2.80344	1.32776424955668e-30	8.73784156546521e-30	AT2G37040.1	7e-139	| Symbols: PAL1, ATPAL1 | PHE ammonia lyase 1 | chr2:15557602-15560237 REVERSE LENGTH=725	LOC_Os02g41680.1	3e-177	protein|phenylalanine ammonia-lyase, putative, expressed
comp57850_c0_seq1	7.71	7.44	1.32	1.26	2.58697	2.54164	1.42506002704594e-30	9.37453082307871e-30	AT2G15760.1	2e-06	| Symbols: | Protein of unknown function (DUF1645) | chr2:6865807-6866754 REVERSE LENGTH=315	LOC_Os07g42740.1	2e-104	protein|DUF1645 domain containing protein, putative, expressed
comp54493_c0_seq1	11.76	12.3	2.29	3.51	2.08965	3.49527	1.5456302577629e-30	1.01559824762096e-29	AT2G44600.1	1e-15	| Symbols: | unknown protein; FUNCTIONS IN: molecular_function unknown; INVOLVED IN: biological_process unknown; LOCATED IN: plasma membrane; BEST Arabidopsis thaliana protein match is: unknown protein (TAIR:AT3G60200.1); Has 56 Blast hits to 55 proteins in 11 species: Archae - 0; Bacteria - 0; Metazoa - 2; Fungi - 0; Plants - 52; Viruses - 0; Other Eukaryotes - 2 (source: NCBI BLink). | chr2:184…	LOC_Os02g46420.1	2e-87	protein|transposon protein, putative, unclassified, expressed
comp56824_c2_seq1	59.2	59.84	22.11	20.9	1.50838	4.14107	1.69000876505753e-30	1.10918966074465e-29	NA	NA	NA	NA	NA	NA
comp51759_c0_seq8	17.79	18.87	3.94	5.04	2.06809	3.2687	2.07647437413381e-30	1.3607500393616e-29	NA	NA	NA	NA	NA	NA
comp52471_c0_seq1	39.28	41.09	17.72	16.79	1.25918	4.56647	2.31389951078863e-30	1.51344400992017e-29	NA	NA	NA	LOC_Os12g05260.1	7e-17	protein|phytosulfokines precursor, putative, expressed
comp55292_c0_seq1	17.74	15.65	6.31	6.9	1.37738	4.54844	2.44831281020889e-30	1.60074803201825e-29	AT5G13160.1	0	| Symbols: PBS1 | Protein kinase superfamily protein | chr5:4176854-4179682 FORWARD LENGTH=456	LOC_Os04g32310.1	0	protein|serine/threonine-protein kinase NAK, putative, expressed
comp46572_c0_seq3	22.88	32.05	6.15	4.87	2.3554	3.74652	2.58138863190288e-30	1.68582490524195e-29	NA	NA	NA	LOC_Os04g39010.1	1e-07	protein|heavy metal associated domain containing protein, expressed
comp48750_c1_seq1	17.14	14.11	2.52	2.78	2.59518	2.76793	2.73028221512876e-30	1.78170416552974e-29	AT3G55620.1	2e-111	| Symbols: emb1624 | Translation initiation factor IF6 | chr3:20634581-20636312 FORWARD LENGTH=245	LOC_Os07g44620.2	1e-113	protein|eukaryotic translation initiation factor 6, putative, expressed
comp51869_c0_seq2	43.69	49.26	11	12.5	2.02227	3.35263	2.94348810630296e-30	1.92010477002931e-29	NA	NA	NA	NA	NA	NA
comp51257_c0_seq4	19.34	18.17	4.55	3.33	2.28682	3.02366	3.31623288185783e-30	2.16078620259508e-29	NA	NA	NA	LOC_Os01g58150.1	2e-33	protein|expressed protein
comp52638_c0_seq1	31.65	31.6	3.71	3.95	3.07525	2.11431	3.7057215452896e-30	2.41291307053777e-29	NA	NA	NA	NA	NA	NA
comp53461_c0_seq6	10.61	9.1	1.68	0.97	2.92495	2.43136	3.72348127988549e-30	2.42337516430237e-29	NA	NA	NA	LOC_Os01g10580.1	1e-24	protein|B-box zinc finger family protein, putative, expressed
comp59981_c0_seq1	15.03	17.71	4.44	5.09	1.81892	3.91589	4.31428493562716e-30	2.80469453310411e-29	AT1G13820.1	2e-126	| Symbols: | alpha/beta-Hydrolases superfamily protein | chr1:4735622-4737617 FORWARD LENGTH=339	LOC_Os07g41080.1	1e-138	protein|hydrolase, alpha/beta fold family domain containing protein, expressed
comp61239_c1_seq8	12.21	12.41	5.88	5.97	1.09499	4.84398	4.47599347705035e-30	2.90761351012031e-29	AT2G04270.1	0	| Symbols: RNEE/G | RNAse E/G-like | chr2:1474961-1480014 FORWARD LENGTH=996	LOC_Os08g23430.1	0	protein|starch binding domain containing protein, putative, expressed
comp57339_c3_seq1	22.16	24.11	11.62	11.43	1.0457	5.07475	5.82524423744731e-30	3.77692784963938e-29	AT1G02260.1	8e-153	| Symbols: | Divalent ion symporter | chr1:440757-442459 REVERSE LENGTH=502	LOC_Os03g05390.9	0	protein|Citrate transporter protein, putative, expressed
comp56296_c0_seq7	30.52	27.7	4.55	4.33	2.74517	2.37805	7.6152772148164e-30	4.93007175698431e-29	AT4G05030.1	4e-16	| Symbols: | Copper transport protein family | chr4:2576790-2577974 REVERSE LENGTH=110	LOC_Os04g39010.1	2e-38	protein|heavy metal associated domain containing protein, expressed
comp50952_c2_seq2	30.96	31.87	12	13.7	1.32954	4.45094	7.63310091715749e-30	4.93974381227457e-29	AT5G12960.1	1e-92	| Symbols: | Putative glycosyl hydrolase of unknown function (DUF1680) | chr5:4097788-4101518 FORWARD LENGTH=865	LOC_Os02g10190.1	4e-149	protein|DUF1680 domain containing protein, putative, expressed
comp51767_c0_seq7	8.36	6.92	1.11	1.07	2.84124	2.42856	8.37744487521216e-30	5.41326407817368e-29	AT3G61460.1	1e-20	| Symbols: BRH1 | brassinosteroid-responsive RING-H2 | chr3:22741701-22742213 REVERSE LENGTH=170	LOC_Os02g45710.1	7e-39	protein|zinc finger, C3HC4 type domain containing protein, expressed
comp52720_c0_seq6	25.53	26.32	12.37	10.91	1.19455	4.74933	8.8399495822973e-30	5.7099674338142e-29	AT4G32320.1	1e-86	| Symbols: APX6 | ascorbate peroxidase 6 | chr4:15602777-15605234 FORWARD LENGTH=329	LOC_Os08g41090.1	3e-92	protein|peroxidase precursor, putative, expressed
comp50755_c1_seq1	10.79	12.14	1.63	2.07	2.66453	2.5244	9.39569096115512e-30	6.06664855501648e-29	AT5G07100.1	9e-07	| Symbols: WRKY26 | WRKY DNA-binding protein 26 | chr5:2204313-2205647 FORWARD LENGTH=309	LOC_Os01g61080.1	1e-45	protein|WRKY24, expressed
comp59390_c2_seq12	18.05	17.6	4.6	4.49	2.00836	3.19085	9.98498100701688e-30	6.44228718079846e-29	AT3G60970.1	3e-29	| Symbols: ATMRP15, MRP15, ABCC15 | multidrug resistance-associated protein 15 | chr3:22557535-22561575 FORWARD LENGTH=1053	LOC_Os04g49890.1	2e-39	protein|multidrug resistance-associated protein, putative, expressed
comp46783_c2_seq1	49.05	49.98	23.75	24.42	1.07976	4.86348	1.24448801007183e-29	8.0052871244951e-29	NA	NA	NA	NA	NA	NA
comp60221_c1_seq6	20.66	20.41	9.65	9.78	1.11974	4.76548	1.25243367243044e-29	8.0533741774525e-29	AT1G76460.1	6e-62	| Symbols: | RNA-binding (RRM/RBD/RNP motifs) family protein | chr1:28686932-28688506 REVERSE LENGTH=285	LOC_Os06g41790.1	9e-122	protein|RNA recognition motif containing protein, putative, expressed
comp52463_c0_seq8	9.31	7.5	1.13	1.52	2.69636	2.71184	1.38975068500183e-29	8.92294948803648e-29	AT1G59960.1	5e-11	| Symbols: | NAD(P)-linked oxidoreductase superfamily protein | chr1:22071410-22073067 REVERSE LENGTH=326	LOC_Os04g37490.1	2e-28	protein|oxidoreductase, aldo/keto reductase family protein, putative, expressed
comp54140_c11_seq4	23.23	18.62	5.04	5.89	1.97565	3.84841	1.4465061140379e-29	9.28039315860272e-29	NA	NA	NA	LOC_Os01g17050.1	3e-14	protein|VQ domain containing protein, putative, expressed
comp41606_c0_seq1	16.75	17.73	7.74	7.28	1.23847	4.60405	1.64624660680496e-29	1.05381929650855e-28	AT5G40010.1	5e-138	| Symbols: AATP1 | AAA-ATPase 1 | chr5:16020218-16021762 REVERSE LENGTH=514	LOC_Os03g58790.1	0	protein|ATPase, putative, expressed
comp58030_c1_seq10	6.91	6.34	1.35	1.35	2.33444	2.78886	1.71004882964546e-29	1.09302747954578e-28	AT5G48250.1	2e-48	| Symbols: | B-box type zinc finger protein with CCT domain | chr5:19561719-19563113 REVERSE LENGTH=373	LOC_Os06g19444.1	6e-154	protein|CCT/B-box zinc finger protein, putative, expressed
comp58412_c0_seq9	5.86	5.34	0.51	0.31	3.77358	1.68418	1.77396615598269e-29	1.13303654929095e-28	AT4G06634.1	1e-67	| Symbols: | zinc finger (C2H2 type) family protein | chr4:3764499-3766439 REVERSE LENGTH=387	LOC_Os05g01550.1	9e-105	protein|ZOS5-01 - C2H2 zinc finger protein, expressed
comp61748_c5_seq6	25.18	23.42	7.66	6.87	1.78039	3.62234	1.86481893278412e-29	1.19017691201908e-28	AT2G43750.2	6e-76	| Symbols: OASB | O-acetylserine (thiol) lyase B | chr2:18129604-18132322 REVERSE LENGTH=392	LOC_Os06g36840.1	3e-122	protein|cysteine synthase, putative, expressed
comp58078_c2_seq2	26.52	26.56	13.32	13.22	1.04001	4.93993	1.93993271735224e-29	1.23673418117767e-28	AT5G13160.1	0	| Symbols: PBS1 | Protein kinase superfamily protein | chr5:4176854-4179682 FORWARD LENGTH=456	LOC_Os02g30900.1	0	protein|protein kinase domain containing protein, expressed
comp48364_c0_seq1	19.35	18.48	4.69	4.04	2.15299	3.03787	1.94135298951856e-29	1.2371791930972e-28	AT5G24860.1	2e-27	| Symbols: FPF1, ATFPF1 | flowering promoting factor 1 | chr5:8541822-8542154 FORWARD LENGTH=110	LOC_Os07g47450.1	2e-46	protein|flowering promoting factor-like 1, putative, expressed
comp57113_c1_seq2	15.7	16.98	4.91	5.02	1.75736	3.59709	1.98525972607835e-29	1.26468944245899e-28	AT4G40060.1	1e-07	| Symbols: ATHB16, ATHB-16, HB16 | homeobox protein 16 | chr4:18571682-18572774 REVERSE LENGTH=294	LOC_Os03g08960.1	6e-37	protein|homeobox associated leucine zipper, putative, expressed
comp48842_c0_seq3	31.84	32.62	9.87	9.73	1.75591	3.54465	2.05808127086683e-29	1.31059227397579e-28	NA	NA	NA	LOC_Os05g38940.1	4e-11	protein|expressed protein
comp60321_c0_seq66	16.59	13.11	1.08	2.76	2.98732	3.65844	2.23515990439589e-29	1.42124310179294e-28	NA	NA	NA	NA	NA	NA
comp58321_c5_seq3	16.44	16.63	5.42	6.82	1.47396	4.33129	2.49333237094181e-29	1.58305350312206e-28	AT5G24530.1	3e-153	| Symbols: DMR6 | 2-oxoglutarate (2OG) and Fe(II)-dependent oxygenase superfamily protein | chr5:8378964-8383154 FORWARD LENGTH=341	LOC_Os10g39140.1	0	protein|flavonol synthase/flavanone 3-hydroxylase, putative, expressed
comp53504_c1_seq1	25.03	28.99	10.72	10.02	1.42128	4.44458	3.2194986226069e-29	2.03957142770918e-28	NA	NA	NA	LOC_Os11g26790.1	4e-08	protein|dehydrin, putative, expressed
comp49919_c0_seq5	30.4	35.27	9.6	11.09	1.70597	4.01475	3.62841580278629e-29	2.2952275739191e-28	AT5G22620.2	7e-26	| Symbols: | phosphoglycerate/bisphosphoglycerate mutase family protein | chr5:7517731-7520223 REVERSE LENGTH=482	LOC_Os01g13570.1	2e-81	protein|phosphoglycerate mutase, putative, expressed
comp53614_c0_seq12	15.76	19.24	5.77	5.15	1.71946	4.14334	3.67519133777053e-29	2.32395819918823e-28	AT1G52720.1	4e-14	| Symbols: | unknown protein; BEST Arabidopsis thaliana protein match is: unknown protein (TAIR:AT3G15630.1); Has 61 Blast hits to 61 proteins in 13 species: Archae - 0; Bacteria - 0; Metazoa - 0; Fungi - 0; Plants - 61; Viruses - 0; Other Eukaryotes - 0 (source: NCBI BLink). | chr1:19641007-19641360 FORWARD LENGTH=117	LOC_Os01g07970.1	2e-30	protein|expressed protein
comp54047_c1_seq16	9.5	10.27	1.03	1.28	3.12402	2.05183	4.31736579617217e-29	2.72499911895465e-28	AT5G01870.1	6e-21	| Symbols: | Bifunctional inhibitor/lipid-transfer protein/seed storage 2S albumin superfamily protein | chr5:337234-337678 FORWARD LENGTH=116	LOC_Os05g40010.1	1e-43	protein|LTPL17 - Protease inhibitor/seed storage/LTP family protein precursor, expressed
comp52761_c0_seq1	4.58	3.98	0.48	0.61	2.99914	2.18531	5.59504788356909e-29	3.51847174175986e-28	AT2G03200.1	2e-51	| Symbols: | Eukaryotic aspartyl protease family protein | chr2:966506-967891 REVERSE LENGTH=461	LOC_Os01g64840.1	2e-136	protein|aspartic proteinase nepenthesin-1 precursor, putative, expressed
comp46978_c0_seq1	19.34	23.97	5.42	4.57	2.15378	3.36656	5.83560203113462e-29	3.66839863461784e-28	NA	NA	NA	NA	NA	NA
comp60024_c2_seq14	7.97	11.73	2.35	2.37	2.10239	4.26095	6.15294413002157e-29	3.86221813658005e-28	AT2G33340.2	5e-127	| Symbols: MAC3B | MOS4-associated complex 3B | chr2:14126584-14131000 REVERSE LENGTH=525	LOC_Os10g32880.1	9e-162	protein|WD domain, G-beta repeat domain containing protein, expressed
comp54137_c0_seq3	25.5	20.44	4.81	5.9	2.13769	3.44316	6.51037368833867e-29	4.08209009082143e-28	AT3G28540.2	2e-52	| Symbols: | P-loop containing nucleoside triphosphate hydrolases superfamily protein | chr3:10694444-10696009 FORWARD LENGTH=508	LOC_Os03g58790.1	1e-64	protein|ATPase, putative, expressed
comp58784_c0_seq2	27.57	22.38	12.43	11.56	1.09714	5.71811	6.9162151241088e-29	4.33021802178303e-28	AT2G47250.1	0	| Symbols: | RNA helicase family protein | chr2:19399923-19402981 REVERSE LENGTH=729	LOC_Os03g19960.1	0	protein|ATP-dependent RNA helicase, putative, expressed
comp61409_c1_seq4	17.34	18.17	8.55	8.36	1.1111	4.80165	7.41299162611647e-29	4.63955230381349e-28	AT3G20980.1	2e-07	| Symbols: | Gag-Pol-related retrotransposon family protein | chr3:7355963-7357966 FORWARD LENGTH=405	LOC_Os09g29810.1	0	protein|retrotransposon protein, putative, unclassified, expressed
comp55432_c1_seq1	68.34	68.81	30.58	29.63	1.22733	4.50696	8.16175109274879e-29	5.10258380360536e-28	AT5G56750.1	9e-27	| Symbols: NDL1 | N-MYC downregulated-like 1 | chr5:22957986-22960606 FORWARD LENGTH=346	LOC_Os01g09670.1	4e-32	protein|pollen-specific protein SF21, putative, expressed
comp56411_c0_seq1	28.13	25.3	12.39	13.32	1.09495	4.98441	9.19388963354859e-29	5.73947993522913e-28	AT4G25030.2	7e-104	| Symbols: | unknown protein; BEST Arabidopsis thaliana protein match is: unknown protein (TAIR:AT5G45410.3); Has 35333 Blast hits to 34131 proteins in 2444 species: Archae - 798; Bacteria - 22429; Metazoa - 974; Fungi - 991; Plants - 531; Viruses - 0; Other Eukaryotes - 9610 (source: NCBI BLink). | chr4:12865336-12866638 FORWARD LENGTH=344	LOC_Os10g43060.1	2e-161	protein|expressed protein
comp51119_c0_seq1	33.88	47.35	4.32	3.68	3.37248	2.22315	9.27518148415057e-29	5.78811871852456e-28	NA	NA	NA	NA	NA	NA
comp61482_c3_seq14	5.13	4.9	0	0.69	3.87127	1.77634	9.53575482807322e-29	5.94423144850416e-28	AT3G15730.1	2e-131	| Symbols: PLDALPHA1, PLD | phospholipase D alpha 1 | chr3:5330835-5333474 FORWARD LENGTH=810	LOC_Os01g07760.2	2e-168	protein|phospholipase D, putative, expressed
comp59069_c3_seq4	13.23	13.67	4.99	5.26	1.4311	4.18286	9.67268516043262e-29	6.02301333326829e-28	AT5G05930.1	1e-79	| Symbols: ATGC1, GC1 | guanylyl cyclase 1 | chr5:1780270-1782659 REVERSE LENGTH=274	LOC_Os05g37950.1	8e-141	protein|guanylyl cyclase, putative, expressed
comp52673_c0_seq3	41.91	45.46	14.02	10.94	1.84702	3.62151	9.70447613061266e-29	6.04061323100999e-28	NA	NA	NA	NA	NA	NA
comp60617_c1_seq7	8.24	4.63	0.53	0.72	3.4057	3.21949	1.04695387292487e-28	6.51446416389504e-28	AT3G54810.1	6e-34	| Symbols: BME3-ZF, BME3, GATA8 | Plant-specific GATA-type zinc finger transcription factor family protein | chr3:20296957-20298236 FORWARD LENGTH=322	LOC_Os02g56250.1	7e-106	protein|GATA zinc finger domain containing protein, expressed
comp55303_c0_seq3	5.08	5.36	0.62	0.86	2.85284	2.22347	1.05033571025248e-28	6.53313388403232e-28	AT1G31350.1	9e-75	| Symbols: KUF1 | KAR-UP F-box 1 | chr1:11221519-11222706 REVERSE LENGTH=395	LOC_Os06g49750.1	6e-129	protein|kelch motif family protein, expressed
comp55852_c0_seq3	45.93	38.75	7.93	7.88	2.45636	2.74243	1.34683864938304e-28	8.35313036347988e-28	AT3G17980.1	6e-17	| Symbols: | Calcium-dependent lipid-binding (CaLB domain) family protein | chr3:6152417-6153115 FORWARD LENGTH=177	LOC_Os02g22130.1	8e-23	protein|expressed protein
comp60152_c0_seq1	9.02	10.29	1.12	1.55	2.8867	2.25242	1.42482891535403e-28	8.83043390738586e-28	NA	NA	NA	NA	NA	NA
[truncated: 922 more rows]

## Sheet: Table S5
Down_regulated_gene
[truncated: 1,573 more rows]
